# Supplementary material for: A systematic screen for morphological abnormalities during fission yeast sexual reproduction identifies a mechanism of actin aster formation for cell fusion
Source: PLoS Genet. 2017 Apr 14;13(4):e1006721. doi: 10.1371/journal.pgen.1006721 (PMC5409535; doi:10.1371/journal.pgen.1006721)
Supplement: S1 Table — (XLSX) [file pgen.1006721.s005.xlsx]

## Sheet: Sheet1
	Table 1: Description of the phenotypic classes and other features recorded in the primary screen of the h90 collection.
	Phenotypic classes	Description of the phenotype
i	shmoo without partner cell	Unusual proportion of cells extending a growth projection that does not meet a partner cell.
ii	shmoo shape defects	Growth projections have aberrant shape, either too thin, too wide or aberrant.
iii	shmoos on cell side	Aberrant proportion of growth projections initiated from cell sides. Here '0' indicates absence of side-shmoos. Higher numbers indicate apparent excessive proportion of cells with side-shmoos.
iv	straight and long shmoos	Abnormally long and straight growth projections.
v	large non-mated cells	The cells that did not engage with a partner appeared larger than typical non-mated cells. These cells may be continuing to grow when wildtype cells normally do not when not engaged with a partner.
vi	fusion defects	Paired cells that still exhibit a (partial) cell wall at the contact site
vii	sporulation defects	Abnormal spore morphologies. The darker blue haze indicates where there was an abnormal number of spores observed. "0" indicates abnormal spore number with no detected abnormal morphology.
viii	large asci	Abnormally large-looking asci.
ix	promiscuous	In this class, cells were observed to extend multiple growth projections and appeared to engage multiple partners
x	dead cells	Significant proportion of cell lysis, from either asci or pre-zygote cells
xi	low mating efficiency	Unusually low proportion of mating pairs and asci. This may represent a delay or inefficiency in the mating process, or reflect a general sickness of the cells.
xii	multiseptation	Many cells displaying multiple septa. This may result from an earlier defect during mitotic division or be specific to mating. The darker blue background indicates where multi-septated shmoos were also observed. If "0" is indicated, then only cells extending a growth projection were observed to be multi-septated.
	no h90 strain recovered	No cells were present on the final screening media. This is likely due to the absence of spores from the h90 WT mag2-natMX-ypt6 x Bioneer h+ x::kanMX cross.
	diploid tetrads observed	This is not a screen phenotype per se, but is recorded here to indicate strains for which the diploids from the h90 WT mag2-natMX-ypt6 x Bioneer h+ x::kanMX cross were likely not completely killed by the heat treatment.
