# Supplementary material for: A systematic screen for morphological abnormalities during fission yeast sexual reproduction identifies a mechanism of actin aster formation for cell fusion
Source: PLoS Genet. 2017 Apr 14;13(4):e1006721. doi: 10.1371/journal.pgen.1006721 (PMC5409535; doi:10.1371/journal.pgen.1006721)
Supplement: S2 Table — All deletion strains screened are present in the table, with their score for each of the recorded phenotypes from the primary screen (from 1 to 10). In all cases, the score 10 indicates a very penetrant phenotype (but not always fully penetrant) and 1 indicates a weak or low-penetrance phenotype. When the phenotype was only recorded by one of the two investigators, that phenotype is marked with an asterisk. This often happens in deletion strains with apparent low mating efficiency, in which only few mating cells could be observed. When phenotypes were recorded by both investigators, the score represents the average of the two individual scores. The meaning of the score '0' depends on the phenotypic class, as indicated on the right of the table. All recorded phenotypic classes are described in S1 Table. (XLSX) [file pgen.1006721.s006.xlsx]

## Sheet: screen data
Table 2: Screen results. All deletion strains screened are present in the table, with their score for each of the recorded phenotypes from the primary screen (from 1 to 10). In all cases, the score 10 indicates a very penetrant phenotype (but not always fully penetrant) and 1 indicates a weak or low-penetrance phenotype. When the phenotype was only recorded by one of the two investigators, that p…
					note 1				note 2					note 3
			i	ii	iii	iv	v	vi	vii	viii	ix	x	xi	xii
Gene ID	Gene name	Gene description	shmoos without partner cell	shmoo shape defects	shmoos on cell side	straight and long shmoos	large non-mated cells	fusion defects	sporulation defects	large asci	promis-cuous	dead cells	low mating efficiency	multisep-tation	no h90 strain recovered	diploid tetrads observed
SPAC1687.06c	rpl44	60S ribosomal protein L28/L44						3*	3*					3*				note 1	In the class 'shmoos on cell sides', '0' means absence of cells with a shmoo on the side. All higher numbers indicate apparent higher proportion of cells with side-shmoos.
SPAC1687.05	pli1	SUMO E3 ligase Pli1												4*
SPAC1687.15	gsk3	serine/threonine protein kinase Gsk3											3*
SPAC16A10.02		transcription coactivator Sub1
SPAC16C9.06c	upf1	ATP-dependent RNA helicase Upf1																note 2	Some deletion strains were found to have asci with <4 spores, which are marked here by 'low count'.
SPAC1705.02		human 4F5S homolog
SPAC1782.01		proteasome component											4*
SPAC1782.05		phosphotyrosyl phosphatase activator homolog																note 3	In the multiseptation class, some multiseptated cells were observed to shmoo. When such instance was observed, this is indicated by 'shmoo'. If there is no score indicated, then only cells extending a growth projection were observed to be multi-septated.
SPAC17D4.03c	cis4	membrane transporter	4*	4*				2*	4*					3*
SPAC17A2.05	osm1	fumerate reductase	3*											2*
SPAC1782.06c		prohibitin Phb1												shmoo
SPAC17A5.11	rec12	endonuclease Rec12		4*						3*	2*
SPAC17A2.06c	vps8	WD repeat protein Vps8
SPAC17A2.12		ATP-dependent DNA helicase											5*
SPAC17C9.09c	tim13	TIM22 inner membrane protein import complex subunit Tim13
SPAC17G6.05c		Rhophilin-2 homolog						2*	3*
SPAC17H9.14c		protein disulfide isomerase					8*	2*					3	2*
SPAC17G6.13	slt1	sequence orphan													x
SPAC17H9.08		mitochondrial coenzyme A transporter													x
SPAC17G6.02c	tco1	RTA1-like protein
SPAC17G8.07		YEATS family protein											4*
SPAC17H9.11		cofilin/tropomyosin family protein
SPAC18B11.07c	rhp6	Rad6 homolog Rhp6							3*				3*
SPAC1805.02c		electron transfer flavoprotein beta subunit					6.5							2*
SPAC1851.03	ckb1	CK2 family regulatory subunit													x
SPAC1805.09c	fmt1	methionyl-tRNA formyltransferase Fmt1					4*
SPAC1805.12c	uep1	ribosomal-ubiquitin fusion protein Ubi2
SPAC1834.03c	hhf1	histone H4 h4.1											2*
SPAC1834.05	alg9	mannosyltransferase complex subunit Alg9
SPAC18G6.15	mal3	EB1 family Mal3
SPAC19B12.07c		human ZNF277P homolog						4*
SPAC1952.07	rad1	checkpoint clamp complex protein Rad1
SPAC1952.16	rga9	"RhoGAp, GTPase activator towards Rho/Rac/Cdc42-like small GTPases"
SPAC19A8.03		phosphatidylinositol-3-phosphatase
SPAC19A8.04	erg5	C-22 sterol desaturase Erg5
SPAC19A8.10	rfp1	ubiquitin-protein ligase E3
SPAC19B12.04	rps3001	40S ribosomal protein S30
SPAC1F3.06c	spo15	sporulation protein Spo15							4*
SPAC1B3.05		CCR4-Not complex subunit Not3/5						4*						5*
SPAC1D4.13	byr1	MAP kinase kinase Byr1													x
SPAC19B12.10	sst2	human amsh protein homolog
SPAC19B12.08		peptidase family C54
SPAC19B12.11c		zinc finger protein
SPAC1B2.04	cox6	cytochrome c oxidase subunit VI
SPAC1F3.05		adaptin
SPAC20H4.05c		adducin						4*						5*
SPAC222.15	meu13	Tat binding protein 1(TBP-1)-interacting protein (TBPIP) homolog						4*
SPAC20H4.02	dsc3	conserved fungal protein													x
SPAC1F7.11c		transcription factor
SPAC1F8.01	ght3	hexose transporter Ght3
SPAC20G8.08c	fft1	fun thirty related protein Fft1
SPAC20H4.10	ufd2	ubiquitin-protein ligase E4											2*
SPAC222.14c		GTP binding protein Sey1											5*
SPAC22F3.12c	rgs1	regulator of G-protein signaling Rgs1							delay*
SPAC227.03c		mitochondrial NAD+ transporter							4*
SPAC227.05		prefoldin subunit 4
SPAC227.10		prefoldin subunit 2
SPAC22A12.14c		"BSD domain protein, unknown biological role"
SPAC22E12.14c	sck2	serine/threonine protein kinase Sck2
SPAC22F3.03c	rdh54	ATP-dependent DNA helicase Rdh54
SPAC22F3.08c	rok1	ATP-dependent RNA helicase Rok1
SPAC22H10.13	zym1	metallothionein							6*
SPAC22F8.11	plc1	phosphoinositide phospholipase C Plc1							4*		1*
SPAC22G7.02	kap111	karyopherin Kap111												3*
SPAC22H10.07	scd2	scaffold protein Scd2
SPAC22F8.04		triose phosphate transporter
SPAC22G7.08	ppk8	serine/threonine protein kinase Ppk8
SPAC22H10.04		protein phosphatase type 2A
SPAC23A1.04c	mnl1	alpha mannosidase-like protein
SPAC23E2.01	fep1	iron-sensing transcription factor Fep1						2*						3*
SPAC23G3.02c	sib1	ferrichrome synthetase Sib1												4*
SPAC23A1.07		ubiquitin-protein ligase E3
SPAC23C4.02	crn1	"actin binding protein, coronin Crn1"
SPAC23D3.01		PWWP domain protein		1*
SPAC23D3.03c		GTPase activating protein
SPAC23D3.09	arp42	SWI/SNF and RSC complex subunit Arp42
SPAC23G3.05c		regulator of G-protein signaling (RGS) domain
SPAC24C9.14	otu1	ubiquitin-specific protease						2*	4*					7*
SPAC24B11.08c		COPII-coated vesicle component Erv41/46						3*	3*
SPAC25G10.03	zip1	transcription factor Zip1													x
SPAC23G3.08c	ubp7	ubiquitin C-terminal hydrolase Ubp7									2*
SPAC23H3.03c		nitrogen permease regulator family
SPAC24B11.12c		P-type ATPase
SPAC24C9.08		vacuolar carboxypeptidase
SPAC25H1.02	jmj1	Jmj1 protein
SPAC26F1.10c	pyp1	tyrosine phosphatase Pyp1							5*
SPAC26A3.16	dph1	UBA domain protein Dph1												5*
SPAC27D7.14c	tpr1	RNA polymerase II associated Paf1 complex subunit Tpr1													x
SPAC26A3.10		Arf GAP protein
SPAC26F1.02		pinin homologue											1*
SPAC26F1.08c		conserved protein
SPAC27D7.02c		conserved eukaryotic protein
SPAC29A4.02c		translation elongation factor EF-1 gamma subunit						2*					5	3
SPAC27E2.03c		GTP binding protein											1	2
SPAC27F1.06c		FKBP-type peptidyl-prolyl cis-trans isomerase												4
SPAC2F7.10		palmitoyltransferase											10
SPAC29A4.13		urease accessory protein UreF
SPAC2F7.09c		sequence orphan
SPAC2G11.05c		BRO1 domain protein											3
SPAC2H10.01		transcription factor
SPAC328.06	ubp2	ubiquitin C-terminal hydrolase Ubp2							7			5	1	9
SPAC31G5.19		ATPase with bromodomain protein						2					2
SPAC328.04		"AAA family ATPase, unknown biological role"											1	2
SPAC328.10c	rps502	40S ribosomal protein S5
SPAC30D11.01c		alpha-glucosidase											3
SPAC328.01c		karyopherin					7*						1
SPAC328.09		2-oxoadipate and 2-oxoglutarate transporter
SPAC3A12.09c		urease accessory protein UreD						2*					3	2
SPAC3C7.04		transcription factor						2*
SPAC3A12.06c		sodium/calcium exchanger	2					2						2		3
SPAC343.04c	gnr1	heterotrimeric G protein beta subunit Gnr1											10	5
SPAC3A11.09	sod22	plasma membrane alkali metal cation/H+ antiporter Sod22													x
SPAC3A12.03c	mug145	ubiquitin-protein ligase E3											2
SPAC3A12.12	atp11	F1-ATPase chaperone Atp11
SPAC3G6.11		ATP dependent DNA helicase Chl1						4
SPAC3C7.12	tip1	CLIP170 family protein Tip1											1
SPAC3F10.02c	trk1	potassium ion transporter Trk1
SPAC3F10.06c		initiator methionine tRNA 2'-O-ribosyl phosphate transferase											2
SPAC3F10.11c	abc2	glutathione S-conjugate-exporting ATPase Abc2					7*						3
SPAC3F10.16c		"GTP binding protein, HSR1-related"
SPAC3G9.04	ssu72	phosphoric ester hydrolase
SPAC3G9.08	png1	ING family homolog Png1
SPAC3H1.10		phytochelatin synthetase							2*				3	3
SPAC3H1.05		CAAX prenyl protease											3*	2*
SPAC4A8.05c	myp2	myosin II heavy chain												2*
SPAC3H5.12c	rpl501	60S ribosomal protein L5											10
SPAC3H1.06c		membrane transporter
SPAC3H1.13	ppk13	serine/threonine protein kinase Ppk13					5
SPAC3H5.07	rpl702	60S ribosomal protein L7											2
SPAC3H8.03		mitochondrial ribosomal protein subunit Img2
SPAC513.02		phosphoglycerate mutase family						2*
SPAC4F8.11		"WD repeat protein, human WDR24 family"											4	3
SPAC4G8.04		GTPase activating protein (Rab)											4	3
SPAC4G9.02		ribonuclease H2 complex subunit											3
SPAC4G9.14		Mvp17/PMP22 family
SPAC4G9.20c		mitochondrial carrier with solute carrier repeats
SPAC56E4.06c	ggt2	gamma-glutamyltranspeptidase Ggt2
SPAC589.09		sec14 cytosolic factor family						2*					8	2
SPAC57A7.05		conserved protein (fungal and plant)											5	4
SPAC630.05	gyp7	GTPase activating protein Gyp7
SPAC56F8.06c	alg10	dolichyl-phosphate-glucose-glycolipid alpha-glucosyltransferase Alg10
SPAC56F8.09	rrp8	rRNA methyltransferase Rrp8											6
SPAC57A10.03	cyp1	cyclophilin family peptidyl-prolyl cis-trans isomerase Cyp1
SPAC57A7.12		heat shock protein Pdr13											7
SPAC630.09c	mug58	glycerate kinase									2*
SPAC631.01c	acp2	F-actin capping protein beta subunit						3			8			2
SPAC664.01c	swi6	chromodomain protein Swi6				6		2*
SPAC637.07	moe1	translation initiation factor eIF3d Moe1	5					2						2*
SPAC664.15		CCR4-Not complex subunit Caf4/Mdv1												3
SPAC694.02		DEAD/DEAH box helicase												3
SPAC664.02c		actin-like protein Arp8		7*									5	5
SPAC644.14c	rhp51	recombinase Rhp51
SPAC688.14		lysine methyltransferase
SPAC6B12.04c		aminotransferase class I and II						2
SPAC7D4.02c		"src (SH3) homology domain protein, unknown family"												2		2*
SPAC6G9.04	mug79	meiotically upregulated gene Mug79 Spo7			0*							5		3
SPAC6B12.07c		ubiquitin-protein ligase E3					6*					5	2	4
SPAC6F12.12	par2	protein phosphatase regulatory subunit Par2
SPAC6G9.05	pcd1	peroxisomal coenzyme A diphosphatase
SPAC806.08c	mod21	gamma tubulin complex subunit Mod21
SPAC821.06	spn2	septin Spn2										8				2
SPAC821.07c	moc3	transcription factor Moc3						2
SPAC824.04		WD repeat protein											10*	7
SPAC824.02		GPI inositol deacylase													x
SPAC823.03	ppk15	serine/threonine protein kinase Ppk15	4
SPAC823.13c		mitochondrial inner membrane protein
SPAC823.14		phosphoric monoester hydrolase
SPAC824.08	gda1	guanosine-diphosphatase Gda1
SPAC869.05c		sulfate transporter
SPAC890.03	ppk16	serine/threonine protein kinase Ppk16	5					2	low count		2
SPAC9.05	mfh1	ATP-dependent DNA helicase Mfh1						2*						2*
SPAC8F11.03	msh3	MutS protein homolog 3											3	2*
SPAC8E11.02c	rad24	14-3-3 protein Rad24													x
SPAC8C9.11		conserved protein (broad species distribution)
SPAC8C9.12c		iron ion transporter
SPAC8E11.03c	dmc1	RecA family ATPase Dmc1					4*						5
SPAC9.10	thi9	"amino acid permease, unknown 2"
SPAC977.15		dienelactone hydrolase family						2						3
SPAC926.07c	dlc2	dynein light chain Dlc2												2*
SPAC9G1.05		actin cortical patch component Aip1											5	3
SPACUNK4.11c		sequence orphan	4											5
SPACUNK12.02c	cmk1	calcium/calmodulin-dependent protein kinase Cmk1
SPACUNK4.13c		GTPase Ylf2
SPAP14E8.04	oma1	metallopeptidase Oma1
SPAPB1A10.03	nxt1	mRNA export receptor Nxt1						3	3
SPAPB8E5.05	mfm1	M-factor precursor Mfm1						4*
SPBC106.02c	srx1	sulphiredoxin													x
SPAP32A8.03c		ubiquitin-protein ligase E3
SPAPB1A11.04c		transcription factor
SPAPYUK71.03c		C2 domain protein
SPBC106.10	pka1	cAMP-dependent protein kinase catalytic subunit Pka1
SPBC1105.11c	hht3	histone H3 h3.3
SPBC119.12		Golgi matrix protein					8	5					8	2*
SPBC1215.01	shy1	SURF-family protein Shy1						2*
SPBC12C2.02c	ste20	sterility protein Ste20													x
SPBC115.02c		AFG1 family mitochondrial ATPase		3*
SPBC119.04	mei3	meiosis inducing protein Mei3		10
SPBC119.06	sco1	copper chaperone Sco1
SPBC1271.05c		zinc finger protein zf-AN1 type
SPBC1347.03	meu14	sporulation protein Meu14						2*	2					2*
SPBC1347.12		actin-like protein Arp1						9			2*
SPBC13E7.09	vrp1	verprolin	5					3					3
SPBC146.09c	lsd1	histone demethylase SWIRM1													x
SPBC12C2.05c		diacylglycerol binding protein Bzz1
SPBC12D12.06	srb11	cyclin Srb11		10
SPBC13E7.11		mitochondrial rhomboid protease
SPBC1604.08c	imp1	importin alpha	2				3	8
SPBC15D4.15	pho2	4-nitrophenylphosphatase						2						2
SPBC15C4.05		ATP-dependent RNA/DNA helicase													x
SPBC14F5.13c		alkaline phosphatase
SPBC1683.13c		transcription factor														2*
SPBC1685.01	pmp1	dual-specificity MAP kinase phosphatase Pmp1
SPBC16A3.17c		membrane transporter
SPBC16E9.14c	zrg17	membrane transporter
SPBC1773.03c		aminotransferase class-III		5*		2*
SPBC16H5.08c		"ribosome biogenesis ATPase, Arb family"	4
SPBC16G5.05c		MSP domain
SPBC16G5.16		transcription factor
SPBC16H5.11c	skb1	arginine N-methyltransferase Skb1
SPBC1703.06	pof10	F-box protein Pof10
SPBC1718.02	hop1	linear element associated protein Hop1
SPBC1778.03c		NADH pyrophosphatase
SPBC17F3.01c	rga5	GTPase activating protein Rga5	3			3			2*					2*		2
SPBC17D1.07c		GTPase regulator	4					4
SPBC1861.03	mak10	NatC N-acetyltransferase complex subunit Mak10						3					3	2
SPBC17G9.12c		conserved fungal protein				4							5			3
SPBC17A3.10	pas4	ubiquitin-protein ligase E3
SPBC17D1.06	dbp3	ATP-dependent RNA helicase Dbp3
SPBC17G9.05	rct1	cyclophilin family peptidyl-prolyl cis-trans isomerase Cyp6
SPBC1861.05		carbohydrate kinase
SPBC19F8.04c		nuclease						3	3
SPBC19C2.10		BAR adaptor protein						5
SPBC19C7.09c	uve1	endonuclease Uve1	5					2*					5			2*
SPBC19F8.02		nuclear distribution protein NUDC				2							4
SPBC19C7.02	ubr1	N-end-recognizing protein Ubr1					6*						1
SPBC18H10.13	rps1402	40S ribosomal protein S14
SPBC19F8.08	rps401	40S ribosomal protein S4
SPBC20F10.06	mad2	spindle checkpoint protein Mad2	4					5	2*					2*
SPBC215.01		GTPase activating protein	6											2*
SPBC19G7.10c		topoisomerase associated protein													x
SPBC19G7.04		HMG box protein
SPBC215.06c		human LYHRT homolog											3
SPBC215.07c		PWWP domain protein
SPBC216.02	mcp5	cortical anchoring factor for dynein Mcp5/Num1
SPBC216.04c		methionine sulfoxide
SPBC23E6.08	sat1	Golgi membrane exchange factor subunit Sat1													x
SPBC21C3.08c		ornithine aminotransferase				4
SPBC21B10.03c		ataxin-2 homolog
SPBC21B10.04c	nrf1	GTPase regulator Nrf1
SPBC21B10.05c	pop3	WD repeat protein Pop3
SPBC21C3.09c		fumarylacetoacetate (FAA) hydrolase
SPBC21C3.13	rps1901	40S ribosomal protein S19
SPBC23G7.11		DNA-3-methyladenine glycosidase Mag2											10
SPBC25B2.03		zf-C3HC4 type zinc finger
SPBC25B2.04c		mitochondrial ribosome assembly protein
SPBC25H2.05	egd2	nascent polypeptide-associated complex alpha subunit Egd1										3
SPBC25H2.08c	mrs2	magnesium ion transporter Mrs2
SPBC27.04		sequence orphan
SPBC27B12.05		WD repeat protein
SPBC28E12.06c	lvs1	beige protein homolog
SPBC28F2.08c		HRD ubiquitin ligase complex subunit
SPBC2D10.15c		peptidyl-tRNA hydrolase Pth1						2*	4
SPBC2A9.03		conserved protein (fungal and plant) WD B-repeat				3							3
SPBC29A3.09c		AAA family ATPase Gcn20				3
SPBC29A10.09c		CAF1 family ribonuclease
SPBC29A10.14	rec8	meiotic cohesin complex subunit Rec8
SPBC29A3.05		chromatin remodeling complex subunit
SPBC29A3.18	cyt1	cytochrome c1
SPBC2A9.04c		Sir Antagonist ortholog
SPBC31F10.07		cortical component Lsb5						2*
SPBC2F12.11c	rep2	transcriptional activator Rep2													x
SPBC30B4.03c		conserved protein (fungal and plant)				2*
SPBC30B4.02c		"R3H and G-patch domain, unknown biological role"
SPBC2F12.12c		conserved eukaryotic protein
SPBC30D10.18c	rpl102	60S ribosomal protein L10a
SPBC31F10.09c	nut2	mediator complex subunit Med10
SPBC31F10.12		RNA-binding protein Tma20
SPBC31F10.16		ChAPs family protein
SPBC32C12.03c	ppk25	serine/threonine protein kinase Ppk25
SPBC32F12.02	rec14	recombination protein Rec14
SPBC32H8.06	mug93	"TPR repeat protein, meiotically spliced"					3*						3*
SPBC32H8.08c		mannosyltransferase complex subunit
SPBC32H8.11	mei4	meiotic forkhead transcription factor Mei4
SPBC336.01	fbh1	DNA helicase I
SPBC336.03	efc25	exchange factor Cdc25p-like						2
SPBC336.14c	ppk26	serine/threonine protein kinase Ppk26	9			9
SPBC342.06c	rtt109	RTT109 family histone lysine acetyltransferase Rtt109	3
SPBC354.13	rga6	GTPase activating protein Rga6
SPBC337.03		conserved eukaryotic protein
SPBC337.04	ppk27	serine/threonine protein kinase Ppk27									2*					8
SPBC342.05	crb2	"DNA repair protein RAD9 homolog, Rhp9"											1
SPBC365.01		sec14 cytosolic factor family	6					4	4
SPBC3H7.13	far10	FHA domain protein Far10	6					7	3
SPBC354.15	fap1	L-pipecolate oxidase	2			2*
SPBC359.06	mug14	adducin
SPBC36.07	iki3	RNA polymerase II elongator subunit Iki3
SPBC365.10		actin-like protein Arp5
SPBC3E7.05c		conserved eukaryotic protein
SPBC4F6.12	pxl1	LIM domain											.5	10; shmoo		5
SPBC4C3.04c		guanyl-nucleotide exchange factor B.y. sec4 GEF?	6			5
SPBC428.15		GTP binding protein
SPBC4B4.04		translation initiation factor eIF2A											10
SPBC4B4.10c	mug77	autophagy associated protein Atg5					3*
SPBC543.02c		DNAJ/TPR domain protein DNAJC7 family
SPBC543.05c		inorganic anion exchanger
SPBC543.10		GET complex subunit
SPBC577.13	syj2	inositol polyphosphate phosphatase						3*
SPBC609.03		"WD repeat protein, human IQWD1 family"						3*
SPBC646.13	sds23	inducer of sexual development Sds23/Moc1						3*
SPBC609.02	ptn1	"phosphatidylinositol-3,4,5-trisphosphate 3-phosphatase"				4
SPBC557.04	ppk29	Ark1/Prk1 family protein kinase Ppk29											10*
SPBC577.03c		GCN5-related N-acetyltransferase										8
SPBC582.09	pex11	peroxisomal biogenesis factor 11
SPBC651.02		nitrilase
SPBC660.10		translation elongation factor G						6
SPBC6B1.02	ppk30	Ark1/Prk1 family protein kinase Ppk30				5							3	3*
SPBC725.01		aspartate aminotransferase													x
SPBC660.12c		peptide epimerase
SPBC685.06	rps001	40S ribosomal protein S0A (p40)
SPBC685.07c	rpl2701	60S ribosomal protein L27
SPBC713.11c	pmp3	plasma membrane proteolipid Pmp3									4					5
SPBC776.01	rpl29	60S ribosomal protein L29
SPBC8D2.19	mde3	serine/threonine protein kinase Mde3						3*
SPBC800.04c	rpl4301	60S ribosomal protein L37a													x
SPBC83.05		RNA-binding protein
SPBC83.17		"transcriptional coactivator, multiprotein bridging factor Mbf1"
SPBC839.07	ibp1	itty bitty phosphatase Ibp1
SPBC887.10	mcs4	two-component response regulator
SPBC8D2.01	gsk31	serine/threonine protein kinase Gsk31
SPBC902.02c	ctf18	DNA replication factor C complex subunit Ctf18
SPBC9B6.07		nucleolar protein Nop52 family							4				1
SPBC9B6.09c	mdl1	mitochondrial peptide-transporting ATPase												3
SPBC9B6.03		zinc finger protein														2
SPBP16F5.03c	tra1	phosphatidylinositol kinase
SPBP16F5.05c		ribosome biogenesis protein Nop8											3
SPBP16F5.08c		flavin dependent monooxygenase
SPBP19A11.02c		sequence orphan
SPBP35G2.10	mit1	SHREC complex subunit Mit1						9	9		5
SPBP35G2.06c	nup131	nucleoporin Nup131						3*	3
SPBP22H7.05c		ATPase with bromodomain protein												2*
SPBP4H10.16c		phosphatase activator		7		3
SPBP8B7.06	rpp201	60S acidic ribosomal protein P2A subunit
SPBP8B7.23		ubiquitin-protein ligase E3
SPBP8B7.25	cyp4	cyclophilin family peptidyl-prolyl cis-trans isomerase Cyp4
SPBP8B7.30c	thi5	transcription factor Thi5
SPBPB2B2.11		"nucleotide-sugar 4,6-dehydratase"						9	9		5
SPBPB2B2.12c		UDP-glucose 4-epimerase						10
SPBPB2B2.05		GMP synthase [glutamine-hydrolyzing]											10
SPBPB2B2.10c		galactose-1-phosphate uridylyltransferase
SPBPJ4664.03	mfm3	M-factor precursor Mfm3
SPCC1020.07		haloacid dehalogenase-like hydrolase
SPCC1020.12c		xap-5-like protein											2
SPCC1183.02		glutathione S-transferase
SPCC1183.04c	pet127	mitochondrial membrane protein Pet127				8		5
SPCC1235.05c	fft2	fun thirty related protein Fft2						4					5	5
SPCC1223.06	tea1	cell end marker Tea1						4
SPCC11E10.08	rik1	silencing protein Rik1						2*								2*
SPCC1259.03	rpa12	DNA-directed RNA polymerase complex I subunit Rpa12				7							4
SPCC11E10.07c		translation initiation factor eIF2B alpha subunit											10
SPCC1223.05c	rpl3702	60S ribosomal protein L37
SPCC1223.13	cbf12	transcription factor
SPCC132.02	hst2	Sir2 family histone deacetylase Hst2						4	8
SPCC126.06	twf1	twinfilin						8	3				2
SPCC1322.08	srk1	MAPK-activated protein kinase Srk1						4
SPCC132.04c		NAD-dependent glutamate dehydrogenase						3					2
SPCC126.12		NGG1p interacting factor 3 family			0*	9							1
SPCC1322.15	rpl3402	60S ribosomal protein L34
SPCC1442.14c		adenosine 5'-monophosphoramidase
SPCC24B10.03		sequence orphan						3
SPCC1840.07c		phosphoprotein phosphatase												2*
SPCC1620.12c		GTPase activating protein												4*
SPCC1450.05c	rox3	RNA polymerase II holoenzyme mediator complex subunit Med19
SPCC1450.11c	cek1	serine/threonine protein kinase Cek1
SPCC1840.12		OPT oligopeptide transporter family
SPCC1919.03c		AMP-activated protein kinase beta subunit
SPCC1919.11	mug137	BAR adaptor protein
SPCC320.03		transcription factor			6*				9
SPCC330.02	rhp7	Rad7 homolog Rhp7											4*	2*
SPCC24B10.13	skb5	Shk1 kinase binding protein 5
SPCC330.07c		membrane transporter
SPCC338.11c	rrg1	methyltransferase
SPCC417.06c	ppk35	serine/threonine protein kinase Ppk35
SPCC417.09c		transcription factor
SPCC569.07		aromatic aminotransferase											2*	2*
SPCC4B3.15	mid1	medial ring protein Mid1												8*
SPCC613.01		membrane transporter				5							3
SPCC4B3.13		MatE family transporter
SPCC61.05		S. pombe specific multicopy membrane protein family 1											3			3
SPCC613.02		membrane transporter
SPCC63.04	mok14	"alpha-1,3-glucan synthase Mok14"
SPCC757.04		transcription factor						4
SPCC736.11	ago1	argonaute				4							2	2*
SPCC645.13		transcription elongation regulator
SPCC663.04	rpl39	60S ribosomal protein L39
SPCC70.06		nuclear export factor
SPCC74.04		"amino acid permease, unknown 15"
SPCC74.06	mak3	histidine kinase Mak3
SPCC895.05	for3	formin For3
SPCC965.06		potassium channel subunit												3*
SPCP1E11.10		"ankyrin repeat protein, unknown biological role"											3
SPCC895.09c	ucp12	ATP-dependent RNA helicase Ucp1
SPCC965.11c		amino acid transporter
SPCC970.10c	brl2	ubiquitin-protein ligase E3
SPAC23C4.11	atp18	F-0 ATPase subunit J
SPBC31F10.14c	hip3	HIRA interacting protein Hip3
SPCC4G3.09c	gyp3	GTPase activating protein Gyp3
SPCC24B10.08c		histone acetyltransferase complex subunit Ada2												10; shmoo
SPBC25B2.02c	mam1	M-factor transporter Mam1											10	3
SPAC23A1.06c	cmk2	MAPK-activated protein kinase Cmk2												3*
SPBC16E9.13	ksp1	serine/threonine protein kinase Ksp1					3
SPBC530.11c		transcription factor
SPCC777.07		"alpha-1,2-mannosyltransferase"
SPBC2G2.15c		rRNA methyltransferase Mrm2
SPCC1739.14	npp106	nucleoporin Npp106
SPAC15F9.02	seh1	nucleoporin Seh1
SPBC902.04		RNA-binding protein
SPBC428.12c		RNA-binding protein
SPBC16A3.18	cip1	RNA-binding protein Cip1
SPAC17H9.04c		RNA-binding protein
SPAC1527.03		RNA-binding protein
SPAC3G6.04	rnp24	RNA-binding protein Rnp24
SPAC25B8.04c		mitochondrial splicing suppressor
SPCC962.04	rps1201	40S ribosomal protein S12												4*
SPAC17G6.06	rps2401	40S ribosomal protein S24
SPBC776.17		rRNA processing protein Rrp7
SPAC3C7.07c		arginine-tRNA protein transferase
SPAC17G6.15c		MTC tricarboxylate transporter
SPBC21D10.11c	nfs1	iron-sulfur cluster assembly protein Nfs1
SPBC36B7.03	sec63	ER protein translocation subcomplex subunit Sec63
SPAC2F7.06c	pol4	DNA polymerase X family
SPBC23E6.02		ATP-dependent DNA helicase						4*
SPAC1805.04	nup132	nucleoporin Nup132
SPBC1271.15c		translation initiation factor IF-2Mt											3
SPBC1734.09		NST UDP-N-acetylglucosamine transporter
SPBC13G1.02		mannose-1-phosphate guanyltransferase
SPBC1734.06	rhp18	Rad18 homolog Rhp18
SPAC22A12.07c	ogm1	protein O-mannosyltransferase Ogm1
SPAC3C7.10	pex13	peroxin-13
SPAC2F7.02c		phosphoprotein phosphatase
SPCC338.06c		heat shock protein Hsp20 family
SPAC23C4.06c		methyltransferase
SPCC1906.02c		CUE domain protein Cue3
SPBC15D4.01c		kinesin-like protein
SPBC3B8.06		conserved fungal protein
SPAC16C9.07	ppk5	serine/threonine protein kinase Ppk5
SPAC1F5.09c	shk2	PAK-related kinase Shk2						5*
SPAC27F1.05c		4-aminobutyrate transaminase												6*
SPAC25G10.01		RNA-binding protein
SPAC12B10.05		metallopeptidase
SPCC569.05c		spermidine family transporter
SPAC23C11.14	zhf1	zinc ion transporter Zhf1
SPBC1105.08		EMP70 family
SPAC922.03		1-aminocyclopropane-1-carboxylate deaminase
SPAC6G9.15c		sequence orphan					8							6*
SPAC1565.07c		TATA binding protein interacting protein													x
SPBC36B7.08c		nucleosome assembly protein											3
SPBC1734.12c	alg12	"dolichyl pyrophosphate Man7GlcNAc2 alpha-1,3-glucosyltransferase Alg12"
SPAC6C3.08		gankyrin
SPAC1527.01	mok11	"alpha-1,3-glucan synthase Mok11"
SPBC32H8.13c	mok12	"alpha-1,3-glucan synthase Mok12"
SPCC736.08	cbf11	transcription factor							5					3
SPAC30.03c	tsn1	translin						4*	10
SPAC4F10.02		aspartyl aminopeptidase												3
SPACUNK4.08		dipeptidyl aminopeptidase
SPAC4D7.03	pop2	F-box/WD repeat protein Pop2
SPAC6F6.03c		ribosome export GTPase
SPAC1B3.04c		mitochondrial GTPase Guf1
SPBC16H5.04		pho88 family protein
SPBC1734.07c		TRAPP complex subunit Trs85												3*
SPBC29A3.13		PWWP domain protein													x
SPBC30B4.06c		tRNA uridine 5-carboxymethylaminomethyl modification enzyme				2*							2			2*
SPBC21B10.13c		transcription factor
SPBC409.19c		metaxin
SPBC713.03		D-lactate dehydrogenase (cytochrome)														2
SPBP35G2.11c		transcription related zf-ZZ type zinc finger protein											1
SPBC1198.07c		"mannan endo-1,6-alpha-mannosidase"							5					3
SPBC21C3.18	spo4	serine/threonine protein kinase Spo4						7	10				4*
SPAC2F3.15	lsk1	latrunculin sensitive kinase Lsk1			5*				10
SPAC22H10.09		sequence orphan						6*						2*		1*
SPAC4G8.05	ppk14	serine/threonine protein kinase Ppk14				10										10
SPBC18H10.15	ppk23	serine/threonine protein kinase Ppk23											1
SPAC16E8.09	scd1	RhoGEF Scd1											1
SPBC1861.07		elongin C						5					2	4
SPAC2F7.08c	snf5	chromatin remodeling complex subunit Snf5						3								2
SPBC13G1.10c	mug81	ATP-dependent RNA helicase Slh1
SPBC21D10.09c		ubiquitin-protein ligase E3
SPBC17D11.04c		histone acetyltransferase complex subunit Nto1
SPBC1709.14		peptide N-glycanase														1
SPBC14F5.10c		ubiquitin-protein ligase E3
SPAC4G8.08		iron ion transporter
SPBC947.08c		histone promoter control protein Hpc2							4				3	5
SPCC23B6.03c	tel1	ATM checkpoint kinase	5										6
SPAC56F8.04c	coq2	para-hydroxybenzoate--polyprenyltransferase Coq2
SPBC215.05	gpd1	glycerol-3-phosphate dehydrogenase Gpd1
SPBC1709.09		mitochondrial translation termination factor
SPCC550.14	vgl1	vigilin
SPAC6G9.14		RNA-binding protein											2
SPBC14F5.07		ER-localized ubiquitin ligase
SPBC16H5.05c	cyp7	cyclophilin family peptidyl-prolyl cis-trans isomerase Cyp7											1
SPBC1D7.01		prefoldin subunit 1
SPAC4F10.20	grx1	glutaredoxin Grx1											1
SPCC162.01c		RNA-binding protein											1
SPAC20H4.09		"ATP-dependent RNA helicase, spliceosomal"											4*			1
SPBC16D10.08c		heat shock protein Hsp104
SPAC29E6.01	pof11	F-box protein Pof11											1
SPAC139.06	hat1	histone acetyltransferase Hat1
SPAC869.04		formamidase-like protein						4*					3*
SPAC767.01c	vps1	dynamin family protein Vps1
SPAC694.06c	mrc1	mediator of replication checkpoint 1											1
SPAC521.04c		calcium permease											2
SPAC19B12.06c		protease											10
SPAC30.04c	abc4	glutathione S-conjugate-exporting ATPase Abc4											5*			3
SPAC56E4.03		aromatic aminotransferase
SPAC17A5.01	pex6	peroxin-6
SPAC9.07c		GTPase Rbg1						6*
SPBC1105.10	rav1	RAVE complex subunit Rav1						6*					2
SPBC146.04		sulfhydryl oxidase											4	3
SPAC31A2.16	gef2	RhoGEF Gef2												4
SPAC3A11.10c		dipeptidyl aminopeptidase
SPBC1778.09		GTPase activating protein
SPAC7D4.12c		DUF1212 family protein
SPCP1E11.02	ppk38	Ark1/Prk1 family protein kinase Ppk38
SPAC2C4.14c	ppk11	PAK-related kinase Ppk11						4*						4*		2
SPAC1805.01c	ppk6	serine/threonine protein kinase Ppk6												6*
SPBC1773.16c		transcription factor			8*
SPCC24B10.22		mitochondrial DNA polymerase gamma catalytic subunit
SPAC343.18	rfp2	ubiquitin-protein ligase E3
SPAC343.11c	msc1	multi-copy suppressor of Chk1										8
SPAC25B8.11		transcription factor					7*
SPAC16C9.05	cph1	PHD finger containing protein
SPBC26H8.09c	snf59	SWI/SNF complex subunit Snf59						3								3
SPBC2G2.17c		beta-glucosidase Psu2
SPBC1703.14c	top1	DNA topoisomerase I
SPAC26H5.02c		DNA replication ATPase
SPBP35G2.14		RNA-binding protein
SPAC343.07	mug28	RNA-binding protein Mug28
SPAC140.02	gar2	GAR family
SPCC553.08c		GTPase Ria1							5
SPBC1703.04	mlh1	MutL family protein Mlh1						4*
SPAC17A2.14		CorA family magnesium ion transporter				2*										3
SPAC3H8.07c		prefoldin subunit 3
SPAC2F3.02		ER protein translocation subcomplex subunit
SPBPJ4664.06	gpt1	UDP-glucose-glycoprotein glucosyltransferase Gpt1
SPBP4H10.04	ppb1	calcineurin catalytic subunit Ppb1
SPAC9G1.03c	rpl3001	60S ribosomal protein L30					7*
SPAC1071.06	arp9	SWI/SNF and RSC complex subunit Arp9						4*
SPCC794.11c		ENTH domain protein Ent3						3			3
SPAC12G12.07c		conserved fungal protein				2*
SPBC3H7.07c		phosphoserine phosphatase
SPBC3F6.01c		serine/threonine protein phosphatase
SPBC17A3.06		phosphoprotein phosphatase
SPAC9G1.10c		inositol polyphosphate phosphatase										8
SPBC19F8.03c		clathrin binding protein						6*
SPAC4F8.10c	stg1	SM22/transgelin-like actin modulating protein Stg1						3*
SPAC22F3.06c	lon1	Lon protease homolog Lon1
SPAC1F8.04c		hydrolase
SPAC2C4.17c		MS ion channel protein 2
SPAC2F3.16		ubiquitin-protein ligase E3
SPAC4C5.01		haloacid dehalogenase-like hydrolase
SPAC4H3.07c		protein phosphatase Fmp31
SPAC926.09c	fas1	fatty acid synthase beta subunit Fas1						6*
SPAC637.06		"alpha-1,2-galactosyltransferase"						3*
SPAC5H10.11	gmh1	"alpha-1,2-galactosyltransferase Gmh1"													x
SPAC3H5.08c		WD repeat protein Wdr44 family
SPAC1687.19c		queuine tRNA-ribosyltransferase
SPAC9G1.02	wis4	MAP kinase kinase kinase Wis4
SPBC4.05	mlo2	zinc finger protein Mlo2
SPBC215.02	bob1	prefoldin subunit 5					4		3
SPAC6F12.09	rdp1	RNA-directed RNA polymerase Rdp1						1	1
SPBC18H10.06c	swd2	COMPASS complex subunit Swd2						8
SPBC18H10.05		WD repeat protein				2*							2*
SPAC15A10.10	mde6	Muskelin homolog
SPBC25D12.06		RNA helicase
SPAC8C9.17c	spc34	DASH complex subunit Spc34
SPBC56F2.03		actin-like protein Arp10						2	2
SPBC1709.05	sks2	heat shock protein Sks2						3*
SPAC13A11.01c	rga8	GTPase activating protein Rga8
SPAC823.10c		mitochondrial carrier with solute carrier repeats
SPAC30.02c		RNA polymerase II elongator complex subunit
SPBC11G11.03		60S acidic ribosomal protein
SPBP4H10.13	rps2302	40S ribosomal protein S23
SPBC21H7.04		ATP-dependent RNA helicase Dbp7
SPBC577.06c		phosphatidylinositol kinase				3*			5
SPAC27D7.13c	ssm4	p150-Glued				5*
SPAC959.06c		sequence orphan
SPAC12B10.03		"WD repeat protein, human WDR20 family"
SPBC651.09c		RNA polymerase II associated Paf1 complex
SPAC6F12.10c	ade3	phosphoribosylformylglycinamidine synthase Ade3					4
SPAC1093.01		PPR repeat protein
SPAC1399.01c		purine permease
SPAC14C4.07		membrane transporter							3*
SPAC20G8.02		phospholipase				3*							1
SPAC23G3.12c		serine protease				3							5
SPAC1782.09c	clp1	Cdc14-related protein phosphatase Clp1/Flp1
SPAC1783.01		FAD binding protein
SPAC17H9.06c		conserved fungal protein											3*			2*
SPAC23D3.13c		guanyl-nucleotide exchange factor														5
SPAC323.03c		sequence orphan
SPAC4A8.10		lipase							9
SPBC1685.05		serine protease						3
SPAC3H8.05c		conserved fungal protein					7
SPAC637.09		ribonuclease H70
SPAC821.03c		sequence orphan											2
SPAPB1E7.08c		membrane transporter											4*
SPBC215.08c	arg4	carbamoyl-phosphate synthase Arg4
SPBC25D12.05	trm1	"N2,N2-dimethylguanosine tRNA methyltransferase"
SPBC359.03c		"amino acid permease, unknown 8"						4
SPCC1450.09c		phospholipase						3*
SPBC646.17c	dic1	dynein intermediate chain Dic1						3
SPBC29A10.07		nucleoporin Pom152
SPBC29A3.14c	trt1	telomerase reverse transcriptase 1 protein Trt1
SPBC3D6.13c		protein disulfide isomerase											2
SPBPB2B2.13		galactokinase Gal1
SPCC1620.08		succinate-CoA ligase
SPCC297.03	ssp1	serine/threonine protein kinase Ssp1						2*	3*
SPCC1682.15	mug122	PX/PXA domain protein													x
SPCC1902.01	gaf1	transcription factor Gaf1													x
SPCC16A11.08	atg20	sorting nexin Atg20
SPCC1827.07c		SPX/EXS domain protein
SPCC285.16c	msh6	MutS protein homolog
SPCC306.04c	set1	histone lysine methyltransferase Set1														2*
SPCC550.03c		RNA helicase involved in mRNA catabolism
SPAC1006.09	win1	MAP kinase kinase kinase Win1						2	2
SPAC1002.05c	jmj2	histone demethylase Jmj2						4*
SPAC1006.03c		human CCDC131 homolog													x
SPAC1002.03c	gls2	glucosidase II Gls2				8
SPCC584.11c		Svf1 family protein Svf1
SPCC663.14c		membrane transporter					5
SPAC4G8.03c		RNA-binding protein
SPAC105.01c		potassium ion/proton antiporter
SPAC13G7.02c	ssa1	heat shock protein Ssa1													x
SPAC10F6.11c		kinase activator
SPAC11D3.14c		oxoprolinase
SPAC11E3.14		conserved protein
SPAC12B10.16c	mug157	conserved protein (fungal and bacterial)
SPAC13G6.01c	rad8	ubiquitin-protein ligase E3
SPAC1420.01c		DUF1752 family protein
SPAC17H9.10c	ddb1	damaged DNA binding protein Ddb1						2*						6*
SPAC16.01	rho2	Rho family GTPase Rho2												3
SPAC1751.01c	gti1	gluconate transporter inducer Gti1
SPAC1782.08c	rex3	exonuclease Rex3
SPAC1783.05	hrp1	ATP-dependent DNA helicase Hrp1
SPAC1786.02		phospholipase
SPAC17H9.01	cid16	poly(A) polymerase Cid16
SPAC1F7.08	fio1	iron transport multicopper oxidase Fio1						4*
SPAC1A6.01c		human thyroid receptor interacting protein homolog				3*
SPAC18G6.02c	chp1	chromodomain protein Chp1
SPAC1952.09c		acetyl-CoA hydrolase
SPAC19A8.05c	sst4	sorting receptor for ubiquitinated membrane proteins											1
SPAC19G12.02c	pms1	MutL family mismatch-repair protein Pms1														2
SPAC1A6.04c	plb1	phospholipase B homolog Plb1
SPAC1A6.05c		triacylglycerol lipase
SPAC22F3.04	mug62	AMP binding enzyme							6
SPAC24H6.03	cul3	cullin 3						2*								6
SPAC20G4.02c	fus1	formin Fus1						10
SPAC22E12.11c	set3	histone lysine methyltransferase Set3												5*
SPAC22G7.11c		conserved fungal protein
SPAC24C9.05c	mug70	conserved protein (fungal and plant)
SPAC24C9.07c	bgs2	"1,3-beta-glucan synthase subunit Bgs2"
SPAC29A4.11	rga3	GTPase activating protein Rga3						3*
SPAC29E6.10c		kinetochore protein	4*
SPAC26F1.01	sec74	guanyl-nucleotide exchange factor Sec74
SPAC26H5.05		IPT/TIG ankyrin repeat protein
SPAC30.01c	sec72	Sec7 domain
SPAC32A11.02c		conserved fungal protein
SPAC32A11.03c	phx1	homeobox transcription factor Phx1
SPAC3H1.12c	snt2	Lid2 complex subunit Snt2						3			4
SPAC630.13c	tsc2	tuberin					4*	10					2
SPAC589.02c	med13	mediator complex subunit Srb9				10
SPAC3A11.06	mvp1	sorting nexin Mvp1
SPAC3C7.08c	elf1	AAA family ATPase ELf1
SPAC3C7.13c		glucose-6-phosphate 1-dehydrogenase
SPAC4H3.03c		"glucan 1,4-alpha-glucosidase"
SPAC637.11	suv3	ATP-dependent RNA helicase Suv3
SPAC6F6.13c		DUF726 family protein						3*
SPAC9E9.03	leu2	3-isopropylmalate dehydratase Leu2													x
SPAC688.10	rev3	DNA polymerase zeta catalytic subunit Rev3
SPAC6G9.10c	sen1	splicing endonuclease Sen1
SPAC8C9.06c		mitochondrial translation regulator
SPAC926.06c		"leucine-rich repeat protein, unknown"
SPAC977.17		MIP water channel
SPAC9G1.06c	cyk3	cytokinesis protein Cyk3
SPBC1198.06c		"mannan endo-1,6-alpha-mannosidase"							3				5
SPBC146.06c		human MTMR15 homolog						2
SPBC1105.05	exg1	"glucan 1,3-beta-glucosidase I/II precursor"												7; shmoo
SPAPYUG7.03c	mid2	anillin homologue Mid2												9; shmoo
SPAPB1E7.05	gde1	glycerophosphoryl diester phosphodiesterase			6						5
SPBC1105.04c	cbp1	CENP-B homolog
SPBC146.13c	myo1	myosin type I
SPBC15D4.07c	atg9	autophagy associated protein Atg9											10
SPBC15D4.10c	amo1	nuclear rim protein Amo1							3
SPBC1706.01	tea4	tip elongation aberrant protein Tea4	3					3
SPBC16A3.06		tRNA specific adenosine deaminase						3
SPBC1685.14c		Vid27 family protein				3*
SPBC16E9.11c	pub3	ubiquitin-protein ligase E3	6										3
SPBC1685.13		non classical export pathway protein
SPBC1921.05	ape2	aminopeptidase Ape1
SPBC215.13		sequence orphan
SPBC21C3.14c		sequence orphan
SPBC23G7.04c	nif1	SEL1 repear protein Nif1
SPBC23G7.13c		urea transporter
SPBC27.08c	sua1	sulfate adenylyltransferase (ATP)
SPBC2D10.04		arrestin Aly1 related											2*			2
SPBC2G2.14		sequence orphan
SPBC30D10.10c	tor1	phosphatidylinositol kinase Tor1														10
SPBC31E1.01c	atg2	autophagy associated protein Mug36
SPBC4F6.06	kin1	microtubule affinity-regulating kinase Kin1													x
SPBC530.06c		translation initiation factor eIF3 alpha subunit													x
SPBC31E1.02c	pmr1	"P-type ATPase, calcium transporting Pmr1"
SPBC354.10		RNAPII degradation factor
SPBC3H7.03c		2-oxoglutarate dehydrogenase (lipoamide) (e1 component of oxoglutarate dehydrogenase complex)
SPBC428.10		sequence orphan
SPBC691.05c		membrane transporter
SPBC887.04c	lub1	WD repeat protein Lub1
SPBPB10D8.01		cysteine transporter							2*
SPCC1223.03c	gut2	glycerol-3-phosphate dehydrogenase Gut2						2*
SPCC11E10.04		ATPase expression protein homolog													x
SPCC1494.10		transcription factor													x
SPBC947.10		ubiquitin-protein ligase E3
SPBP8B7.07c	set6	histone lysine methyltransferase Set6
SPBP8B7.18c		phosphomethylpyrimidine kinase
SPCC1322.03		membrane transporter
SPCC188.08c	ubp22	ubiquitin C-terminal hydrolase Ubp22						2*
SPCC584.03c		RanGTP-binding protein													x
SPCC663.01c	ekc1	protein phosphatase regulatory subunit Ekc1													x
SPCC18B5.07c	nup61	nucleoporin Nup61
SPCC191.11	inv1	beta-fructofuranosidase											1
SPCC338.16	pof3	F-box protein Pof3
SPCC622.16c	epe1	transcription factor Epe1					4*						3
SPCC63.02c	aah3	alpha-amylase homolog Aah3
SPCC663.15c		conserved fungal protein						3					3
SPCP25A2.02c	rhp26	SNF2 family helicase Rhp26						3					5
SPCP1E11.05c		sterol O-acyltransferase						2*
SPCC737.03c		conserved eukaryotic protein						1						1
SPCC970.02		"mannan endo-1,6-alpha-mannosidase"
SPCP1E11.06	apl4	AP-1 adaptor complex gamma subunit Apl4
SPAC1556.01c	rad50	DNA repair protein Rad50													x
SPCP31B10.06	mug190	C2 domain protein Tcb3				3*							3*
SPCP31B10.07	eft202	translation elongation factor 2
SPCPB1C11.03		cysteine transporter
SPBC14F5.09c	ade8	adenylosuccinate lyase Ade8											1.5
SPAPJ760.02c	app1	App1 protein
SPAC13F5.01c	msh1	MutS protein homolog 1
SPAC23H4.01c		sterol binding ankyrin repeat protein						2*	delay*
SPBC1711.13	his2	histidinol dehydrogenase His2
SPAC2G11.03c	vps45	vacuolar sorting protein Vps 45
SPBC4F6.09	str1	siderophore-iron transporter Str1
SPAC18G6.05c		translation elongation regulator Gcn1											1*
SPAC1805.10		sequence orphan
SPAC18G6.10		chromosome segregation protein											1*
SPBC28E12.02		RNA-binding protein							1
SPBC1683.09c	frp1	ferric-chelate reductase Frp1
SPBC1773.14	arg7	argininosuccinate lyase
SPCC1919.12c		aminopeptidase
SPAC22G7.01c		aminopeptidase
SPAC26F1.09	gyp51	GTPase activating protein Gyp51
SPBC25H2.16c		adaptin
SPAP27G11.10c	nup184	nucleoporin Nup184											6*	6*
SPBC216.01c		DNA damage response protein											4*	8*
SPAC3G6.09c	tps2	trehalose-phosphate synthase Tps2				2*							3*
SPBC800.03	clr3	histone deacetylase (class II) Clr3		3		10							1
SPAC2F7.03c	pom1	DYRK family protein kinase Pom1											5*			2*
SPBC3E7.08c	rad13	DNA repair nuclease Rad13
SPBC354.09c		Tre1 family protein
SPBC19C2.09	sre1	sterol regulatory element binding protein Sre1
SPCC162.02c		AMP-binding dehydrogenase						3.5					3*
SPAC6F6.01		VIC sodium channel												6*
SPBC691.03c	apl3	AP-2 adaptor complex subunit Alp3
SPAPB1E7.06c	eme1	Holliday junction resolvase subunit Eme1											3
SPCC1393.07c	mug4	sequence orphan
SPBC31F10.13c	hip1	hira protein Hip1
SPBC947.02	apl2	AP-1 adaptor complex subunit Apl2
SPCC1840.05c		phosphomannomutase
SPBC3E7.12c	chr1	chitin synthase regulatory factor Chr1					4*		8				1			4*
SPAC607.10	spo3	sporulation protein Spo3							5				2*
SPAC139.01c		"nuclease, XP-G family"							5				2
SPCC23B6.04c		sec14 cytosolic factor family				2*							4*
SPAC6G10.02c	tea3	cell end marker Tea3											2*
SPBC26H8.03	cho2	phosphatidylethanolamine N-methyltransferase Cho2
SPBC1652.02	aap1	APC amino acid transporter											1
SPAC10F6.14c		ABC1 kinase family protein
SPAC26A3.09c	rga2	GTPase activating protein Rga2				6			delay*				5
SPAC1039.06		alanine racemase							2*				1*
SPBC17G9.08c	csx2	Arf GAP protein						4*						6*
SPAC13G6.10c		O-glucosyl hydrolase													x
SPAC12B10.12c	rhp41	DNA repair protein Rhp41											1
SPAC19D5.07	uga1	4-aminobutyrate aminotransferase (GABA transaminase)
SPAC1783.07c	pap1	transcription factor Caf3											3*
SPAC22H10.03c	kap114	karyopherin Kap14
SPAC22E12.19		histone deacetylase complex subunit						4*
SPAC1A6.03c		phospholipase						4
SPAC24H6.09	gef1	RhoGEF Gef1				5		3
SPAC29B12.10c	pgt1	OPT oligopeptide transporter family													x
SPAC1805.06c	hem2	porphobilinogen synthase Hem2				8
SPAC17A2.09c	csx1	RNA-binding protein Csx1														2*
SPAC17G6.03		phosphoprotein phosphatase					6
SPAC227.11c		sensor for misfolded ER glycoproteins Yos9
SPAC3H8.09c	nab3	poly(A) binding protein Nab3		2*				3*	2.5				3*
SPAC2G11.13	atg22	autophagy associated protein Atg22											4*	2*
SPAC29B12.14c		purine transporter
SPAC343.12	rds1	conserved fungal protein
SPAC3C7.06c	pit1	serine/threonine protein kinase Pit1
SPAC4D7.02c		glycerophosphoryl diester phosphodiesterase											1
SPAC4G8.06c	trm12	tRNA methyltransferase Trm12
SPAC56F8.12		conserved fungal protein
SPAPB2C8.01		glycoprotein						2
SPAC664.14	amt2	ammonium transporter Amt2											4*	6*
SPAC57A10.12c	ura3	dihydroorotate dehydrogenase Ura3
SPAC5D6.04		auxin family														4*
SPAC869.03c		urea transporter											1*
SPAC977.16c	dak2	dihydroxyacetone kinase Dak2											5*
SPACUNK4.10		hydroxyacid dehydrogenase
SPAP8A3.12c		tripeptidylpeptidase
SPBC359.01		"amino acid permease, unknown 7"						3	4
SPBP8B7.09c		karyopherin													x
SPBC16G5.17		transcription factor				4.5
SPBC1271.10c		membrane transporter
SPBC1348.02		S. pombe specific 5Tm protein family
SPBC15C4.04c		"amino acid permease, unknown 10"
SPBC16A3.02c		mitochondrial peptidase
SPBC365.12c	ish1	LEA domain protein
SPCC1919.05		TPR repeat protein Ski3						3	5
SPCC24B10.19c		sequence orphan	4*					3					2*
SPCC31H12.02c	mug73	membrane transporter						3					5*
SPCC1672.12c		DUF410 family protein											3*	2*
SPCC1183.11		MS ion channel protein 1
SPCC285.09c	cgs2	cAMP-specific phosphodiesterase Cgs2
SPCC4B3.03c		DUF21 domain protein
SPCC5E4.05c		serine hydrolase						6*			2*
SPCC4G3.19	alp16	gamma tubulin complex ubunit Alp16				2*		4*					4*	4*
SPCC4G3.05c	mus81	Holliday junction resolvase subunit Mus81				2*								8*
SPCC736.07c		cell polarity protein													x
SPCC4B3.07		nuclear pore associated protein
SPCC4B3.12	set9	histone lysine methyltransferase Set9
SPCC550.09		peroxin Pex32
SPCPJ732.02c		xylulose kinase
SPAC1071.03c		sequence orphan						4*								3*
SPAC6F6.04c		membrane transporter						4
SPAC1039.03		esterase/lipase						3*					2.5			3*
SPBC18E5.05c		RNA polymerase II elongator complex subunit											4.5	3*		2*
SPBC1604.01	mug158	sulfatase modifying factor 1 related												4*
SPAC30D11.05	aps3	AP-3 adaptor complex subunit Aps3													x
SPAC1142.02c		TPR repeat protein						2*					3
SPAC11D3.15		oxoprolinase					3*						10	8*
SPAC1093.03		polyphosphoinositide phosphatase														2
SPAC10F6.13c		aspartate aminotransferase
SPAC11D3.09		agmatinase											1*			3*
SPAC11H11.03c		SMR and DUF1771 domain protein
SPAC1296.01c		phosphoacetylglucosamine mutase											3.5
SPAC139.05		succinate-semialdehyde dehydrogenase			0*	8		3	3
SPAC16E8.14c		methyltransferase						6*			2*			3*
SPAC1805.14		sequence orphan						4*						6*
SPAC144.17c		6-phosphofructo-2-kinase						4*					2*			2*
SPAC12B10.01c		ubiquitin-protein ligase E3					4
SPAC13A11.04c	ubp8	ubiquitin C-terminal hydrolase Ubp8											2.5
SPAC1805.15c	pub2	ubiquitin-protein ligase Pub2									6*
SPAC19G12.15c	tpp1	trehalose-6-phosphate phosphatase Tpp1
SPAC20H4.04	mfh2	ATP-dependent 3' to 5' DNA helicase							5*
SPAC20G4.03c	hri1	eIF2 alpha kinase Hri1												2*
SPAC1B9.02c	sck1	serine/threonine protein kinase Sck1												4*
SPAC1B3.17	clr2	chromatin silencing protein Clr2	5				5
SPAC1F7.01c	spt6	transcription elongation factor Spt6
SPAC1F7.09c		allantoicase
SPAC20G8.04c		electron transfer flavoprotein-ubiquinone oxidoreductase
SPAC20G8.10c		beclin family protein											10*
SPAC23C4.05c		LEA domain protein						4*			3*
SPAC23E2.03c	ste7	meiotic suppressor protein Ste7													x
SPAC22A12.06c		serine hydrolase				6*
SPAC23A1.02c		phosphoprotein phosphatase				2*										4*
SPAC222.07c	hri2	eIF2 alpha kinase Hri2					3
SPAC222.13c		6-phosphofructo-2-kinase
SPAC22H10.11c		sequence orphan
SPAC23D3.10c	eng2	"endo-1,3-beta-glucanase Eng2"
SPAC30D11.11		Haemolysin-III family protein						4*
SPAC23G3.07c	snf30	SWI/SNF complex subunit Snf30												6*
SPAC23H3.13c	gpa2	heterotrimeric G protein alpha-2 subunit Gpa2											2
SPAC25B8.19c		transcription factor
SPAC25H1.07		DUF1620 family protein
SPAC27D7.11c		S. pombe specific But2 family protein
SPAC30C2.04		cofactor for methionyl-and glutamyl-tRNA synthetases									2*
SPAC30D11.10	rad22	DNA repair protein Rad22
SPAC3C7.01c		inositol polyphosphate phosphatase						4*
SPAC3H5.04	aar2	U5 snRNP-associated protein Aar2						3
SPAC31G5.10	eta2	Myb family transcriptional regulator Eta2				2*								2*
SPAC4G9.09c	arg11	N-acetyl-gamma-glutamyl-phosphate reductase/acetylglutamate kinase													x
SPAC3G9.05	spa2	GTPase activating protein	6.5										2*
SPAC3F10.13	ucp6	UBA domain protein Ucp6
SPAC4A8.03c	ptc4	protein phosphatase 2C Ptc4
SPAC4G8.13c	prz1	transcription factor Prz1											2*
SPAC4H3.02c		sequence orphan							8					4*
SPAC637.13c		cytoskeletal signaling protein	4*	10*				4*						4*
SPAC6G10.03c		"abhydrolase family protein, unknown biological role"						4*
SPAC56F8.02		AMP binding enzyme												3.5; shmoo
SPAC589.05c		conserved eukaryotic protein				4*
SPAC5H10.10		NADPH dehydrogenase				4.5							3*
SPAC7D4.03c		conserved fungal family		3*	6.5						3*
SPAC631.02		bromodomain protein
SPACUNK4.17		NAD binding dehydrogenase family protein						4*					2*	6*
SPAPB1A10.13		sequence orphan						4*			1*		3*
SPAP8A3.13c		conserved protein family				5*
SPAC821.09	eng1	"endo-1,3-beta-glucanase Eng1"
SPAC8F11.08c		esterase/lipase
SPAC9E9.12c	ybt1	ABC transporter Ybt1											1.5
SPAPB1E7.04c		chitinase
SPAPYUG7.02c	sin1	stress activated MAP kinase interacting protein Sin1									4*
SPBC1271.09		glycerophosphodiester transporter		2				2*	2				4*	6*		4*
SPBC11C11.11c		ATP-dependent DNA helicase Irc3			6*			3*
SPBC11B10.07c		CDC50 domain protein						2*
SPBC1289.16c		copper amine oxidase						2*
SPBC1289.10c		transcription factor													x
SPBC106.11c	plg7	phospholipase A2				2*					2*
SPBC1271.14		glutamate N-acetyltransferase
SPBC12C2.08	dnm1	dynamin Dnm1
SPBC1683.12		nicotinic acid plasma membrane transporter		2				4*	2
SPBC13G1.08c	ash2	Ash2-trithorax family protein			4*			4*						6*
SPBC1683.04		glycosyl hydrolase family 3				4*		3*
SPBC16A3.19		histone acetyltransferase complex subunit Eaf7									1*			4*
SPBC1604.02c		PPR repeat protein													x
SPBC16G5.07c		prohibitin			0*	4.5
SPBC1685.15c	klp6	kinesin-like protein Klp6		10*
SPBC1709.13c		lysine methyltransferase						4*					4*
SPBC17A3.05c		DNAJ/DUF1977 DNAJB12 homolog													x
SPBC1711.05		nucleocytoplasmic transport chaperone Srp40
SPBC1734.11		DNAJ domain protein Mas5
SPBC17D11.02c		synoviolin homolog
SPBC18A7.02c		seven transmembrane receptor-like protein
SPBC18E5.11c	edc3	enhancer of mRNA decapping Edc3
SPBC1921.03c	mex67	mRNA export receptor Mex67
SPBC23G7.12c	rpt6	19S proteasome regulatory subunit Rpt6							low count				10*
SPBC24C6.04		delta-1-pyrroline-5-carboxylate dehydrogenase						6*
SPBC21.05c	ral2	Ras guanyl-nucleotide exchange factor Ral2													x
SPBC23G7.06c		conserved eukaryotic protein								3*
SPBC19F8.06c	meu22	"amino acid permease, unknown 11"
SPBC1D7.05	byr2	MAP kinase kinase kinase Byr2
SPBC23G7.08c	rga7	GTPase activating protein Rga7
SPBC27B12.11c		transcription factor													x
SPBC24C6.06	gpa1	G-protein alpha subunit
SPBC24C6.09c		phosphoketolase
SPBC29B5.02c	isp4	OPT oligopeptide transporter family
SPBC2F12.03c		EST1 family protein
SPBC2G2.01c	liz1	pantothenate transporter					4*
SPBC2G2.06c	apl1	AP-2 adaptor complex subunit Apl1							3*
SPBC337.11		mitochondrial peptidase						4*
SPBC2G2.02	syj1	inositol polyphosphate phosphatase
SPBC2G5.04c		COPII-coated vesicle component Erv41/46
SPBC30B4.04c	sol1	SWI/SNF complex subunit Sol1
SPBC32H8.02c	nep2	nedd8 protease Nep2
SPBC354.05c	sre2	membrane-tethered transcription factor
SPBC354.08c		DUF221 family protein
SPBC3E7.16c	leu3	2-isopropylmalate synthase						6*
SPBC3E7.09		Sad1-UNC-like C-terminal													x
SPBC3E7.11c		DNAJ protein Caj1/Djp1-type													x
SPBC530.05		transcription factor				6*
SPBC365.07c		TATA element modulatory factor homolog
SPBC3D6.02	but2	neddylation pathway protein But2
SPBC428.14		1-acylglycerol-3-phosphate acyltransferase
SPBC4C3.06		actin cytoskeletal protein Syp1
SPBC582.10c		ATP-dependent DNA helicase Rhp16b						4*						2*; shmoo
SPBC713.07c		vacuolar polyphosphatase
SPBC530.08		transcription factor
SPBC56F2.11	met6	homoserine O-acetyltransferase
SPBC725.14	arg6	acetylglutamate synthase Arg6
SPBC776.15c		"dihydrolipoamide S-succinyltransferase, e2 component of oxoglutarate dehydrogenase complex"
SPBC800.11		inosine-uridine preferring nucleoside hydrolase					9*
SPBC839.06	cta3	"P-type ATPase, calcium transporting Cta3"
SPBC8E4.03		agmatinase 2						4*	4*		2*
SPBP8B7.10c		U3 snoRNP-associated protein Utp16						6*
SPBP4G3.02	pho1	acid phosphatase Pho1						5*		3*			2*			5*
SPBC839.15c	ef1a-c	translation elongation factor EF-1 alpha Ef1a-c													x
SPBP35G2.08c	air1	TRAMP complex subunit													x
SPBPB7E8.01		sequence orphan													x
SPBP4H10.11c	lcf2	long-chain-fatty-acid-CoA ligase
SPBPB2B2.19c		S. pombe specific 5Tm protein family
SPCC1235.12c	mug146	meiotically upregulated gene Mug46						4*					6*
SPCC1020.10	oca2	serine/threonine protein kinase Oca2													x
SPCC11E10.09c		alpha-amylase homolog													x
SPCC1223.02	nmt1	no message in thiamine Nmt1													x
SPCC11E10.05c	ynd1	nucleoside diphosphatase
SPCC1259.11c	gyp2	GTPase activating protein Gyp2											3*
SPCC126.04c		SAGA complex subunit Sgf73
SPCC126.09		vacuolar membrane zinc transporter
SPCC1442.17c		DUF292 family protein						2*	4*					2*
SPCC16A11.04	snx12	sorting nexin Snx12						4*					4*
SPCC1620.07c		lunapark homolog											2*	6*
SPCC1739.10	mug33	conserved fungal protein													x
SPCC1322.02		sequence orphan									2*
SPCC1442.16c	zta1	quinone oxidoreductase
SPCC1450.02		bromodomain protein											3*
SPCC16C4.06c		tRNA pseudouridylate synthase (predicted)
SPCC1795.09	yps1	aspartic protease Yps1						4*
SPCC18.17c		sequence orphan						4*
SPCC1827.04		"ankyrin repeat protein, unknown biological role"					3*	2*		3*				2*
SPCC1827.02c		cholinephosphate cytidylyltransferase						1*						1*
SPCC1753.02c	git3	G-protein coupled receptor Git3		6*			6*			3*
SPCC18.02		membrane transporter
SPCC1840.03	sal3	karyopherin Sal3
SPCC188.09c		glycoprotein
SPCC18B5.03	wee1	dual specificity protein kinase Wee1													x
SPCC4F11.03c		sequence orphan													x
SPCC18B5.01c	bfr1	brefeldin A efflux transporter Bfr1
SPCC18B5.11c	cds1	replication checkpoint kinase Cds1
SPCC417.07c	mto1	MT organizer Mto1
SPCC4G3.10c	rhp42	DNA repair protein Rhp42
SPCC553.01c		meiotic chromosome segregation protein
SPCC584.01c		sulfite reductase NADPH flavoprotein subunit
SPCPB1C11.02		"amino acid permease, unknown 16"											5*	4*
SPAC3A11.07		NADH dehydrogenase				2*
SPCC584.13		"amino acid permease, unknown 14"
SPCC737.04		S. pombe specific UPF0300 family protein 6
SPCC74.02c		mRNA cleavage and polyadenylation specificity factor complex associated protein
SPCC757.05c		acetylornithine deacetylase
SPCPB16A4.03c	ade10	IMP cyclohydrolase
SPAC20G4.08		sequence orphan
SPAC1B3.08		COP9 signalosome complex subunit 12
SPAC1F5.07c	hem14	protoporphyrinogen oxidase
SPAC1952.15c	rec24	meiotic recombination protein Rec24
SPBC16A3.10		"membrane bound O-acyltransferase, MBOAT"
SPBC1539.02		sequence orphan											1*
SPBC17D1.05		sequence orphan
SPBC18E5.01		cycloisomerase 2 family
SPCC550.07		acetamidase						5*
SPAC1F3.10c	1-Oct	mitochondrial intermediate peptidase Oct1						4*
SPAC25G10.04c	rec10	meiotic recombination protein Rec10						3*						4*
SPAC343.16	lys2	homoaconitate hydratase Lys2													x
SPCC188.07	ccq1	telomere maintenence protein
SPAC18B11.10	tup11	transcriptional corepressor Tup11											3*
SPBC409.07c	wis1	MAP kinase kinase Wis1
SPBC947.04		DIPSY family							5*
SPBC21C3.02c		Sds3-like family						2*	3*				6*	4
SPBC725.07	pex5	peroxisomal targeting signal receptor						4*						shmoo
SPAC13A11.06		pyruvate decarboxylase
SPBC2A9.11c		nuclear export factor														3*
SPBC646.08c		oxysterol binding protein
SPCC417.12		carboxylesterase-lipase family
SPAC6C3.04	cit1	citrate synthase							7*
SPAC21E11.05c	cyp8	cyclophilin family peptidyl-prolyl cis-trans isomerase Cyp8						4*								2*
SPAC4D7.10c		SAGA complex subunit Spt20
SPAC4F10.16c		P-type ATPase
SPAC26F1.14c	aif1	apoptosis-inducing factor homolog Aif1
SPAC977.12		L-asparaginase
SPBC342.03		"1,3-beta-glucanosyltransferase"
SPBC32H8.07	git5	heterotrimeric G protein beta subunit Git5
SPAC11G7.06c	mug132	S. pombe specific UPF0300 family protein 3
SPAC1556.02c	sdh1	succinate dehydrogenase Sdh1
SPAC29B12.02c	set2	histone lysine methyltransferase Set2
SPAC3A11.02	cps3	zinc finger protein Cps3
SPAC1039.09	isp5	amino acid permease Isp5
SPAC25A8.02		sequence orphan
SPAC343.15	tit1	tRNA isopentenyltransferase
SPAC24B11.07c		ketopantoate reductase							delay*				5*
SPAC1B3.10c		"SEL1 repeat protein, unknown biological role"							3*
SPAC1639.02c	trk2	potassium ion transporter Trk2						5*					6*
SPAC222.05c	mss1	COX RNA-associated protein						4*					5*
SPAC1006.04c	mcp3	sequence orphan
SPAC25H1.05	meu29	sequence orphan
SPAC26H5.08c	bgl2	"glucan 1,3-beta-glucosidase Bgl2"
SPAC824.09c		GTPase activating protein
SPBC16C6.08c	qcr6	ubiquinol-cytochrome-c reductase complex subunit 8						4*	4*
SPBC3B8.02	php5	CCAAT-binding factor complex subunit Php5													x
SPAC8E11.05c		conserved fungal protein
SPBC12C2.03c		FAD binding protein
SPBC1652.01		conserved fungal protein
SPBC23G7.10c		NADH-dependent flavin oxidoreductase
SPBC27.02c	ask1	DASH complex subunit Ask1
SPBC337.07c		carboxypeptidase											6*
SPCC16C4.14c	sfc4	transcription factor TFIIIC complex subunit Sfc4								4*						7*
SPBC3E7.15c	mug83	sphingosine N-acyltransferase Lac1											4*
SPBC4.06		acid phosphatase
SPBC409.10	ade7	phosphoribosylamidoimidazolesuccinocarboxamide synthase Ade7
SPBC428.17c	wpl1	conserved fungal protein
SPCC1259.09c		pyruvate dehydrogenase protein x component
SPCC132.01c		DUF814 family protein
SPCC24B10.15		PINc domain
SPCC777.03c		nifs homolog							4*
SPCC584.15c		arrestin/PY protein 2						5*
SPCC364.07		D-3 phosphoglycerate dehydrogenase
SPCC548.07c	ght1	hexose transporter Ght1
SPCPB16A4.05c		urease accessory protein UREG
SPCC4G3.08	psk1	serine/threonine protein kinase Psk1
SPCC285.05		purine nucleoside transporter
SPAC644.07		Rieske ISP assembly protein
SPAC110.02	pds5	cohesin-associated protein Pds5													x
SPAC11D3.06		MatE family transporter					7*			2*
SPBC8E4.04		aldo/keto reductase involved in pentose catabolism
SPAC1071.05		S-adenosylmethionine-dependent methyltransferase
SPAC11E3.04c	ubc13	ubiquitin conjugating enzyme Ubc13
SPAC11G7.01		sequence orphan
SPAC1296.03c	sxa2	serine carboxypeptidase Sxa2
SPAC12G12.09		sequence orphan
SPAC15E1.05c		ethanolamine-phosphate cytidylyltransferase							2*					2*
SPAC15A10.03c	rhp54	Rad54 homolog Rhp54													x
SPAC13F5.04c		endosomal sorting protein
SPAC13G7.04c	mac1	membrane anchored protein Mac1
SPAC13G7.05		acyl-coA-sterol acyltransferase
SPAC13G7.13c	msa1	RNA-binding protein Msa1
SPAC1486.02c	ucp14	UBA domain protein Ucp14
SPAC14C4.15c		dipeptidyl aminopeptidase
SPAC1687.09		conserved fungal protein						2*	5*
SPAC1687.13c	csn5	COP9/signalosome complex subunit Csn5						2	2*					2*
SPAC17A5.04c	mde10	spore wall assembly peptidase Mde10							2*
SPAC17H9.19c	cdt2	WD repeat protein Cdt2									7*
SPAC1639.01c		GNS1/SUR4 family protein
SPAC16E8.13		ubiquitin-protein ligase E3									2*
SPAC17A2.13c	rad25	14-3-3 protein Rad25
SPAC1F5.10		"ATP-dependent RNA helicase, eIF4A related"							3*				3*
SPAC1952.11c	ure2	urease						4*					6*	4*
SPAC1D4.01		sequence orphan						2
SPAC1A6.09c	lag1	sphingosine N-acyltransferase Lag1										9*	1	2*
SPAC19E9.01c	nup40	nucleoporin Nup40											4*	4*
SPAC186.01		DIPSY family					4*							6*
SPAC227.07c	pab1	protein phosphatase regulatory subunit Pab1
SPAC22H12.01c	mug35	sequence orphan
SPAC24H6.10c		phospho-2-dehydro-3-deoxyheptonate aldolase						2	2*
SPAC23C11.04c	pnk1	DNA kinase/phosphatase Pnk1						4*						6*
SPAC23H4.08		RNA polymerase II associated protein											5*	4
SPAC24C9.15c	spn5	septin Spn5												4.5; shmoo
SPAC23D3.12		inorganic phosphate transporter
SPAC25B8.17		peptidase family A22
SPAC25H1.04	mug105	DUF1671 family protein
SPAC30D11.09	cwf19	complexed with Cdc5 protein Cwf19							3*				5*
SPAC2G11.07c	ptc3	protein phosphatase 2C Ptc3						2*	2*
SPAC31G5.12c	maf1	repressor of RNA polymerase III Maf1						2	2*					2*
SPAC2E12.03c		G-protein coupled receptor						3.5					4*	4
SPAC2C4.15c	ubx2	UBX domain protein Ubx2												8*
SPAC29A4.20		"RNA polymerase II elongator complex, histone acetyltransferase subunit"					7*						6*
SPAC2F3.05c		xylose and arabinose reductase
SPAC458.04c		sequence orphan							4*
SPAC3F10.05c	mug113	DUF1766 family protein												3; shmoo
SPAC3G6.03c		Maf-like protein
SPAC3G6.06c	rad2	FEN-1 endonuclease
SPAC3H1.11	hsr1	transcription factor Hsr1
SPAC3H8.02		sec14 cytosolic factor family
SPAC688.06c	slx4	structure-specific endonuclease subunit
SPAC688.11	end4	Huntingtin-interacting protein homolog
SPAC8E11.10		short chain dehydrogenase						4*	5*
SPAPB24D3.07c		sequence orphan						4*
SPAC6G10.12c	ace2	transcription factor Ace2
SPAC8C9.04		sequence orphan
SPAC977.11		conserved fungal protein
SPAC9E9.05		sequence orphan
SPBC11B10.02c	his3	histidinol-phosphate aminotransferase imidazole acetol phosphate transaminase His3
SPBC16A3.03c	lyn1	sequence orphan													x
SPBC11B10.05c	rsp1	random septum position protein Rsp1
SPBC1347.09		hexaprenyldihydroxybenzoate methyltransferase
SPBC14C8.03	fma2	methionine aminopeptidase Fma2
SPBC14C8.05c	meu17	"glucan-alpha-1,4-glucosidase"
SPBC14F5.03c	kap123	karyopherin Kap123
SPBC16E9.12c	pab2	poly(A) binding protein Pab2
SPBC16E9.17c	rem1	meiosis-specific cyclin Rem1
SPBC32F12.05c	cwf12	complexed with Cdc5 protein Cwf12				4*			2*	4*	2*	3*
SPBC18E5.07		sequence orphan						4*					4*
SPBC2D10.17	clr1	cryptic loci regulator Clr1													x
SPBC30D10.13c	pdb1	pyruvate dehydrogenase e1 component beta subunit Pdb1													x
SPBC1711.09c		SNARE associated Golgi protein
SPBC1773.06c		alcohol dehydrogenase
SPBC29B5.04c		conserved fungal protein
SPBC365.08c		Der1-like (degradation in the ER) family
SPBC36B7.02		Svf1 family protein Svf2
SPBC3B8.05		diphthamide biosynthesis protein
SPBC3B9.09	vps36	RBZ zinc finger protein Vps36
SPBC405.03c		membrane transporter
SPBC409.11	meu18	sequence orphan
SPBC428.03c	pho4	thiamine-repressible acid phosphatase Pho4
SPBC428.11		homocysteine synthase
SPBC530.14c	dsk1	SR protein-specific kinase Dsk1
SPBC660.07	ntp1	"alpha,alpha-trehalase Ntp1"					3*		2.5					6*
SPBC651.05c	dot2	EAP30 family protein Dot2											2*	6*
SPBC691.04		mitochondrial ATP-dependent RNA helicase Mss116					10*						4*
SPBC9B6.11c		cr4p-like
SPBP22H7.04		sequence orphan
SPBP26C9.02c	car1	arginase Car1											5*
SPCC1223.04c	set11	lysine methyltransferase
SPCC1450.16c		triacylglycerol lipase
SPCC18B5.05c		phosphomethylpyrimidine kinase							3*
SPCC1672.03c		guanine deaminase
SPCC1672.06c	asp1	inositol hexakisphosphate kinase											1
SPCC16A11.01		conserved fungal protein											5*
SPCC23B6.01c		oxysterol binding protein
SPCC24B10.20		short chain dehydrogenase
SPCC306.08c		malate dehydrogenase
SPCC306.11		sequence orphan
SPCC31H12.05c	sds21	serine/threonine protein phosphatase Sds21
SPCC31H12.08c	ccr4	CCR4-Not complex subunit Ccr4
SPCC4G3.15c		CCR4-Not complex subunit Not2
SPCC613.06	rpl902	60S ribosomal protein L9
SPCC63.14		conserved fungal protein											2*
SPCC663.08c		short chain dehydrogenase											6*
SPCC737.07c		DNA polymerase alpha-associated DNA helicase A
SPCC757.07c	ctt1	catalase
SPCC794.01c		glucose-6-phosphate 1-dehydrogenase
SPCC965.05c	thp1	uracil DNA N-glycosylase Thp1														6*
SPAC16E8.06c	nop12	RNA-binding protein Nop12
SPAC9E9.10c	cbh1	centromere binding protein (k-type repeat)
SPACUNK4.12c	mug138	metallopeptidase
SPAC11D3.10		nifs homolog
SPAC212.04c		S. pombe specific DUF999 family protein 1
SPAC1F8.06	fta5	Sim4 and Mal2 associated (4 and 2 associated) protein 5												3.5
SPAC637.10c	rpn10	19S proteasome regulatory subunit Rpn10
SPAC922.06		short chain dehydrogenase
SPBC21D10.12	hob1	BAR adaptor protein Hob1										10*
SPCC1739.08c		short chain dehydrogenase
SPAPB1A10.12c	alo1	"D-arabinono-1,4-lactone oxidase"
SPBC428.08c	clr4	histone H3 methyltransferase Clr4
SPAC9G1.12	cpd1	tRNA (m1A) methyltransferase complex subunit Cpd1
SPAC343.10	met11	methylenetetrahydrofolate reductase Met11							4.5
SPBC16A3.01	spn3	septin Spn3												4*
SPAC3C7.02c		protein kinase inhibitor												4*
SPAC227.18	lys3	"saccharopine dehydrogenase [NAD+, L-lysine forming]"											1*	6.5; shmoo		2*
SPCC1682.12c	ubp16	ubiquitin C-terminal hydrolase Ubp16											3.5	6*		4*
SPAC57A7.08	pzh1	serine/threonine protein phosphatase Pzh1					7*			7*				shmoo
SPAC3A12.17c	cys12	cysteine synthase Cys12
SPBC18E5.13		translation initiation factor											4*	2.5
SPBC211.06	gfh1	gamma tubulin complex subunit Gfh1												4*; shmoo
SPBC30D10.16	pha2	phrenate dehydratase				8*
SPAC3H1.07		arginase
SPAC750.06c		S. pombe specific DUF999 protein family 4
SPBC1289.09	tim21	mitochondrial inner membrane presequence translocase complex subunit Tim21
SPBC1289.14		adducin											3
SPBC405.04c	ypt7	GTPase Ypt7				4*			8
SPBC6B1.08c	ofd1	2-oxoglutarate and Fe(II) dioxygenase domain containing protein 1				3*								4*
SPBC36B7.05c		phosphatidylinositol(3)-phosphate binding protein
SPBC418.01c	his4	imidazoleglycerol-phosphate synthase
SPBC4C3.08	mug136	acetylglucosaminyltransferase
SPBC4F6.11c		asparagine synthase
SPBC651.10	nse5	Smc5-6 complex non-SMC subunit Nse5
SPCC126.01c		conserved fungal protein
SPCC1840.06	atp5	F0-ATPase delta subunit							3*
SPAC23H3.11c		glucosidase				4*					2*
SPBC543.03c	pku80	Ku domain protein Pku80			7*
SPCC1393.09c		RWD domain
SPCC18B5.10c		TREX complex subunit Tex1
SPAC11E3.08c	nse6	Smc5-6 complex non-SMC subunit Nse6
SPBC1778.10c	ppk21	serine/threonine protein kinase Ppk21
SPCC74.09	mug24	RNA-binding protein
SPBC1683.03c		membrane transporter							2*				4*
SPAC323.05c		S-adenosylmethionine-dependent methyltransferase
SPAC3C7.05c	mug191	"alpha-1,6-mannanase"
SPBC1D7.03	mug80	cyclin Clg1
SPBC56F2.06	mug147	sequence orphan
SPBC649.03	rhp14	XP-A family homolog Rhp14					10*						2
SPCC622.12c		NADP-specific glutamate dehydrogenase
SPAC664.07c	rad9	checkpoint clamp complex protein Rad9						3*
SPBC6B1.06c	ubp14	ubiquitin C-terminal hydrolase Ubp14													x
SPBC4F6.16c	ero11	ER oxidoreductin Ero1a
SPAC17A2.02c		DUF887 family protein
SPBC28F2.10c	kap1	chromatin remodeling complex subunit Ngg1
SPAC30C2.02	mmd1	deoxyhypusine hydroxylase
SPAC959.04c		mannosyltransferase complex subunit
SPAC1399.02		membrane transporter
SPAC27E2.07	pvg2	galactose residue biosynthesis protein Pvg2							8*; low count
SPAP27G11.08c	meu32	sequence orphan						4*					2*
SPAC227.01c		Erd1 homolog													x
SPAC30D11.07	nth1	DNA endonuclease III			5*		4*			4*						7*
SPAC23H3.12c		conserved protein (fungal and plant)
SPAC2E1P3.02c	amt3	ammonium transporter Amt3
SPAC4F10.13c	mpd2	GYF domain
SPAC5H10.06c	adh4	alcohol dehydrogenase Adh4
SPBC2G2.13c		deoxycytidylate deaminase			7*			2*
SPBC3B9.11c	ctf1	mRNA cleavage and polyadenylation specificity factor complex subunit Ctf1											10*	3*
SPBC16C6.01c		lysine methyltransferase					4*			2*						8*
SPAP8A3.03		ZIP zinc transporter 1
SPBC1539.03c		argininosuccinate lyase
SPBC29A3.02c	his7	phosphoribosyl-AMP cyclohydrolase/phosphoribosyl-ATP pyrophosphohydrolase His7
SPBC365.14c		UDP-glucose 4-epimerase		1*									1*
SPBC418.02		NatA N-acetyltransferase complex subunit											3*
SPBC947.06c		spermidine family transporter							2*				3*
SPBC646.02	cwf11	complexed with Cdc5 protein Cwf11				4*								2*
SPCC576.11	rpl15	60S ribosomal protein L15													x
SPBC6B1.05c		ubiquitin-like conjugating enzyme											4*
SPCC1393.02c		non-specific DNA binding protein Spt2
SPCC1494.09c		sequence orphan
SPCC553.03	pex1	AAA family ATPase Pex1
SPCC576.02		hydantoin racemase family
SPAC12G12.10		"WD repeat protein, human WDR21 family"						4*
SPAC20G4.07c	sts1	C-24(28) sterol reductase Sts1													x
SPCC61.03		conserved protein (broad species distribution)
SPCC162.11c		uridine kinase
SPAC7D4.04	taf1	Taz1 interacting factor 1											1*
SPCC364.05	vps3	GTPase regulator Vps3											3*
SPAC10F6.05c	ubc6	ubiquitin conjugating enzyme Ubc6
SPAC10F6.15		S. pombe specific UPF0300 family protein 1
SPAC14C4.12c		SWIRM domain protein				4*
SPAC13F5.03c		"glycerol dehydrogenase (Phlippen, Stevens, Wolf, Zimmermann manuscript in preparation)"
SPAC15A10.05c	mug182	YjeF family protein
SPAC15A10.09c		conserved fungal protein
SPAC167.04	pam17	presequence translocase-associated motor subunit Pam17
SPAC1687.12c	coq4	ubiquinone biosynthesis protein Coq4
SPAC186.05c		human TMEM165 homolog
SPAC1B3.03c	wis2	cyclophilin family peptidyl-prolyl cis-trans isomerase Wis2													x
SPAC18B11.02c		pseudouridylate synthase
SPAC1952.06c		DUF1716 family protein
SPAC19A8.02		transcriptional coactivator
SPAC19G12.03	cda1	chitin deacetylase Cda1
SPAC1B3.16c	vht1	vitamin H transporter Vth1
SPAC1D4.02c		human GRASP protein homolog
SPAC1D4.03c	aut12	autophagy associated protein Aut12
SPAC227.06		Rab GTPase binding						4*
SPAC1D4.06c	csk1	cyclin-dependent kinase activating kinase Csk1
SPAC1F12.05		conserved fungal protein
SPAC20G4.04c	hus1	checkpoint clamp complex protein Hus1
SPAC212.08c		S. pombe specific GPI anchored protein family 1
SPAC222.08c		imidazoleglycerol-phosphate synthase
SPAC23H3.05c	swd1	COMPASS complex subunit Swd1
SPAC24B11.13	hem3	hydroxymethylbilane synthase
SPAC26H5.07c		seven transmembrane receptor-like protein
SPAC27F1.03c	uch1	ubiquitin C-terminal hydrolase Uch1
SPAC27F1.08	pdt1	Nramp family manganese ion transporter
SPAC29B12.05c		S-adenosylmethionine-dependent methyltransferase
SPAC31G5.09c	spk1	MAP kinase Spk1
SPAC3C7.03c	rhp55	RecA family ATPase Rhp55
SPAC458.02c		mRNP complex				4*							6*
SPAC3C7.09	set8	lysine methyltransferase Set8
SPAC4A8.04	isp6	vacuolar serine protease Isp6
SPAC4G8.07c		tRNA (m5U54) methyltransferase Trm2
SPAC4H3.04c		UPF0103 family
SPAC521.03		short chain dehydrogenase
SPAC56F8.05c	mug64	conserved fungal protein
SPAC589.03c		sequence orphan
SPAC5D6.05	11-Sep	mediator complex subunit Pmc6						6*
SPAC589.07c		WD repeat protein Atg18
SPAC5H10.09c		3-methyl-2-oxobutanoate hydroxymethyltransferase
SPAC5H10.13c	gmh2	"alpha-1,2-galactosyltransferase Gmh2"
SPAC630.14c	tup12	transcriptional corepressor Tup12
SPAC637.03		conserved fungal protein
SPAC644.11c		pyruvate dehydrogenase (lipoamide) kinase
SPAC869.10c		proline specific permease
SPAC922.05c		membrane transporter						6*
SPAP27G11.02		"TPR repeat protein, unknown biological role"						4*
SPAC9G1.11c	spn4	septin Spn4													x
SPAPB1A10.05		sequence orphan													x
SPAC890.05		ribosome biogenesis protein
SPAC9G1.07		sequence orphan
SPAC9G1.08c		phospholipase
SPAPJ696.01c	vps17	retromer complex subunit Vps17
SPBC12C2.07c		spermidine synthase						4*
SPBC119.16c		conserved fungal protein						3*
SPBC14C8.17c		SAGA complex subunit Spt8													x
SPBC1198.14c	fbp1	"fructose-1,6-bisphosphatase Fbp1"
SPBC15D4.09c		cystathionine gamma-synthase
SPBC1683.08	ght4	hexose transporter Ght4
SPBC1685.07c		amino acid transporter
SPBC1773.12		transcription factor													x
SPBC16E9.02c		CUE domain protein Cue5
SPBC1773.04		flavonol reductase/cinnamoyl-CoA reductase family
SPBC1773.08c		mannosyltransferase complex subunit
SPBC17A3.03c		phosphoprotein phosphatase
SPBC18H10.20c		conserved fungal protein
SPBC19C7.08c		leucine carboxyl methyltransferase
SPBC19C7.12c		"alpha-1,2-mannosyltransferase"
SPBC20F10.07		GRAM domain protein
SPBC25B2.06c	btb2	BTB/POZ domain protein Btb2
SPBC25B2.07c	mug164	microtubule-associated protein
SPBC25H2.03		vacuolar protein involved in phosphoinositide metabolism
SPBC25H2.15		programmed cell death protein homolog
SPBC29A10.06c		conserved fungal protein
SPBC2G2.09c	crs1	meiosis specific cyclin Crs1
SPBC31A8.01c	cwl1	reticulon-like protein									2*
SPBC3B9.15c	scp1	sterol regulatory element binding protein Scp1						4*
SPBC31F10.10c		zf-MYND type zinc finger protein
SPBC32F12.11	tdh1	glyceraldehyde-3-phosphate dehydrogenase Tdh1
SPBC354.07c		oxysterol binding protein
SPBC359.05	abc3	ABC transporter Abc3
SPBC3B8.07c	dsd1	dihydroceramide delta-4 desaturase
SPBC651.03c	gyp10	GTPase activating protein Gyp10
SPBC660.06		conserved fungal protein											3*			2*
SPBC902.06	mto2	MT organizer Mto2						6*
SPBC800.05c	tub1	tubulin alpha 2
SPBC887.17		uracil permease
SPBC8D2.12c		mitochondrial DNA binding protein
SPBC947.01		AAA family ATPase Sur2
SPBC947.09		ThiJ domain protein
SPBP23A10.16	sdh4	TIM22 inner membrane protein import complex anchor subunit Tim18
SPBP35G2.13c	swc2	chromatin remodeling complex subunit Swc2
SPCC1223.12c	meu10	conserved fungal family						4*	delay*
SPCC1442.01	ste6	guanyl-nucleotide exchange factor Ste6													x
SPBP4G3.03		PI31 proteasome regulator related
SPBP4H10.09	rsv1	transcription factor Rsv1
SPCC1753.03c	rec7	meiotic recombination protein Rec7											3*
SPCC24B10.11c		THO complex subunit 7
SPCC285.13c		nucleoporin Nup60
SPCC417.05c	chr2	chitin synthase regulatory factor Chr2												3*
SPCC4F11.04c		mannosyltransferase complex subunit													x
SPCC306.05c	ins1	INSIG domain protein
SPCC31H12.04c	rpl1202	60S ribosomal protein L12.1/L12A
SPCC364.06	nap1	nucleosome assembly protein Nap1
SPCC548.05c		ubiquitin-protein ligase E3
SPCC553.04	cyp9	cyclophilin family peptidyl-prolyl cis-trans isomerase Cyp9
SPCC576.13	swc5	chromatin remodeling complex subunit Swc5
SPCC594.04c		steroid oxidoreductase superfamily protein						4*
SPCC663.06c		short chain dehydrogenase						4*
SPCC645.11c	mug117	meiotically upregulated gene Mug117				2*							5*
SPCC594.02c		conserved fungal protein
SPCC663.10		"methyltransferase, DUF1613 family"
SPCC70.04c		sequence orphan											5*
SPCC736.04c	gma12	"alpha-1,2-galactosyltransferase Gma12"
SPCC757.11c		membrane transporter						4*
SPCC736.13		short chain dehydrogenase					2*	2*		2*				3*
SPCC794.12c	mae2	malic enzyme													x
SPCC777.12c		sequence orphan				4*
SPCC757.09c	rnc1	RNA-binding protein that suppresses calcineurin deletion Rnc1
SPCP1E11.04c	pal1	membrane associated protein Pal1
SPCC645.08c	snd1	RNA-binding protein Snd1
SPAC23H4.09	cdb4	curved DNA-binding protein Cdb4
SPAC1F7.12	yak3	aldose reductase YakC
SPAC186.09		pyruvate decarboxylase
SPAC5D6.13		Golgi phosphoprotein 3 family
SPAC9E9.15		CIA30 family protein
SPBC18H10.19		human UVRAG (UV radiation resistance) homolog
SPBC1105.01	rrp12	rRNA processing protein Rrp12
SPAC22G7.03		sequence orphan
SPAC31A2.11c	cuf1	Cu metalloregulatory transcription factor Cuf1		2*				2*			3*		5*
SPCC1795.03	gms1	UDP-galactose transporter Gms1
SPAC5D6.09c	mug86	acetate transporter
SPAC688.03c		human AMMECR1 homolog
SPAC6F12.06		Rho GDP dissociation inhibitor Rdi1
SPAP27G11.14c		sequence orphan
SPBC19C2.13c	ctu2	conserved eukaryotic protein
SPCC1020.08		wybutosine biosynthesis protein Tyw1
SPBC2D10.11c		nucleosome assembly protein Nap2							3*
SPBC3B8.03		saccharopine dehydrogenase													x
SPCC417.11c		"glutamate-1-semialdehyde 2,1-aminomutaseaminotransferase"
SPBC16D10.07c	sir2	Sir2 family histone deacetylase Sir2
SPAC26A3.01	sxa1	aspartic protease Sxa1
SPBC12C2.04		NAD binding dehydrogenase family protein
SPBC16E9.07	mug100	sequence orphan
SPBC776.16		sequence orphan
SPBC16A3.14		mitochondrial ribosomal protein subunit S26						4*
SPAC1071.11		NADH-dependent flavin oxidoreductase													x
SPAC1D4.05c		Erd1 homolog													x
SPAC22A12.17c		short chain dehydrogenase				4*										2*
SPAC24B11.06c	sty1	MAP kinase Sty1
SPAC1F8.03c	str3	siderophore-iron transporter Str3
SPAC212.01c		S. pombe specific DUF999 family protein 2											5
SPAC26H5.10c	tif51	translation initiation factor eIF5A
SPAC27D7.03c	mei2	RNA-binding protein involved in meiosis Mei2		5.5							9
SPAC31A2.15c	dcc1	DNA replication factor C complex subunit Dcc1
SPAC513.07		flavonol reductase/cinnamoyl-CoA reductase family
SPAC5H10.04		NADPH dehydrogenase
SPBC1604.12		sequence orphan
SPBC3H7.12		sequence orphan											1
SPCC1393.03	rps1501	40S ribosomal protein S15
SPCC16A11.03c		conserved protein (fungal and protazoan)
SPCC16A11.16c		ARM1 family
SPCC1884.02	nic1	NiCoT heavy metal ion transporter Nic1
SPCC594.05c		COMPASS complex subunit
SPCC794.03		"amino acid permease, unknown 13"
SPCC794.09c	ef1a-a	translation elongation factor EF-1 alpha Ef1a-a
SPCPB16A4.02c		conserved fungal protein
SPAC23C11.06c		hydrolase
SPAC1002.06c	bqt2	bouquet formation protein Bqt2
SPAC1002.07c	ats1	N-acetyltransferase Ats1
SPAC1071.09c		"DNAJ domain protein, DNAJC9 family"
SPAC1142.05	ctr5	copper transporter complex subunit Ctr5
SPAC1142.07c	vps32	vacuolar sorting protein Vps32
SPAC11D3.05		membrane transporter
SPAC11E3.13c		"1,3-beta-glucanosyltransferase"
SPAC13G6.08		Cdc20/Fizzy family WD repeat protein
SPAC15A10.07		sequence orphan					6*	4*
SPAC1565.04c	ste4	adaptor protein Ste4													x
SPAC17H9.09c	ras1	GTPase Ras1													x
SPAC15E1.02c		DUF1761 family protein
SPAC17A5.07c	ulp2	SUMO deconjugating peptidase Ulp2
SPAC17A5.10		conserved fungal protein
SPAC1952.12c	csn71	COP9/signalosome complex subunit 7a
SPAC19D5.02c		peroxisomal membrane protein Pex22
SPAC22A12.11	dak1	dihydroxyacetone kinase Dak1										5*	4*	3*
SPAC1B1.04c		poly(A)-specific ribonuclease complex subunit Pan3
SPAC1F5.08c	yam8	calcium transport protein
SPAC20H4.06c		RNA-binding protein
SPAC22F8.02c	pvg5	PvGal biosynthesis protein Pvg5
SPAC22F8.05		"alpha,alpha-trehalose-phosphate synthase"
SPAC23D3.04c	gpd2	glycerol-3-phosphate dehydrogenase Gpd2
SPAC23D3.11	ayr1	1-acyldihydroxyacetone phosphate reductase
SPAC23H3.08c	bub3	mitotic spindle checkpoint protein Bub3
SPAC25B8.01	dap1	cytochrome P450 regulator Dap1
SPAC25B8.15c		wybutosine biosynthesis protein Tyw3
SPAC25G10.02	cce1	mitochondrial cruciform cutting endonuclease Cce1
SPAC27D7.10c		S. pombe specific But2 family protein
SPAC29E6.09		sequence orphan
SPAC2E1P5.03		DNAJ domain protein Erj5											3*
SPAC4G8.10	gos1	SNARE Gos1							5				3*
SPAC4H3.14c		sequence orphan						6			6*
SPAC4G8.11c	atp10	F1-F0 ATPase assembly protein						10*			9*		4*	4*
SPAC3G9.07c	hos2	histone deacetylase (class I) Hos2
SPAC4A8.09c	cwf21	complexed with Cdc5 protein Cwf21
SPAC5D6.07c	pxa1	PXA domain protein
SPAC5H10.05c		NADHdh_2 domain protein
SPAC6C3.06c		"P-type ATPase, calcium transporting"						3*					3*
SPAC6F6.02c	pof5	F-box protein Pof5
SPAC6F6.11c		pyridoxal kinase
SPAC869.06c		cation binding protein
SPAP32A8.02		xylose and arabinose reductase
SPAPB24D3.02c		"amino acid permease, unknown 3"
SPAPB24D3.08c		NADP-dependent oxidoreductase
SPBC1271.12	kes1	oxysterol binding protein							5*
SPBC1198.01		glutathione-dependent formaldehyde dehydrogenase
SPBC1683.07	mal1	alpha-glucosidase Mal1
SPBC16C6.03c		sequence orphan
SPBC16C6.09	ogm4	protein O-mannosyltransferase Ogm4
SPBC16G5.15c	fkh2	fork head transcription factor Fkh2
SPBC1703.03c		"armadillo repeat protein, unknown biological role"
SPBC1709.11c	png2	ING family homolog Png2
SPBC1861.06c	mug131	S. pombe specific UPF0300 family protein 4							6
SPBC1773.17c		hydroxyacid dehydrogenase											3.5
SPBC1861.02	abp2	ARS binding protein Abp2
SPBC19C2.04c	ubp11	ubiquitin C-terminal hydrolase Ubp11
SPBC20F10.10		cyclin pho85 family
SPBC215.11c		"aldo/keto reductase, unknown biological role"
SPBC21B10.07		glycosyl hydrolase family 16
SPBC23E6.10c		methylthioribose-1-phosphate isomerase
SPBC36.06c	spo9	farnesyl pyrophosphate synthetase							9
SPBC28F2.02	mep33	mRNA export protein Mep33
SPBC28F2.05c		xylose and arabinose reductase
SPBC2G5.02c		CK2 family regulatory subunit
SPBC31F10.03		ChaC-like protein
SPBC336.10c	tif512	translation initiation factor
SPBC365.16		sequence orphan
SPBC3B9.13c	rpp102	60S acidic ribosomal protein Rpp1-2
SPBC3D6.04c	mad1	mitotic spindle checkpoint protein Mad1
SPBC3D6.06c		ribose-phosphate pyrophosphokinase
SPBC609.04	caf5	spermine family transporter
SPBC660.17c		sequence orphan
SPBC685.04c	aps2	AP-2 adaptor complex subunit Aps2											6*			4*
SPBC839.13c	rpl1601	60S ribosomal protein L13/L16
SPBC887.15c		sphingosine hydroxylase
SPBC947.05c		ferric-chelate reductase											3*
SPCC1020.05		phosphoprotein phosphatase						3*	3*
SPBC947.15c		NADH dehydrogenase
SPBCPT2R1.01c		S. pombe specific DUF999 protein family 9
SPBP23A10.14c	ell1	RNA polymerase II transcription elongation factor SpELL
SPBP4H10.18c		sequence orphan
SPCC1259.08		conserved fungal protein
SPCC1259.14c	meu27	S. pombe specific UPF0300 family protein 5
SPCC126.13c		"histone deacetylase complex subunit, SAP128 family"
SPCC162.12	tco89	sequence orphan											6*	6*
SPCC14G10.03c	ump1	proteasome maturation factor Ump1													x
SPCC1442.07c		ubiquitin/metalloprotease fusion protein
SPCC1442.11c		sequence orphan
SPCC1450.08c	wtf16	wtf element Wtf16
SPCC1494.08c		conserved fungal protein											5*
SPCC162.03		short chain dehydrogenase
SPCC338.08	ctp1	sequence orphan													x
SPCC1840.09		NAD dependent epimerase/dehydratase family protein
SPCC24B10.10c		mitochondrial outer membrane ATPase Msp1
SPCC297.04c	set7	histone lysine methyltransferase Set7
SPCC306.07c		U3 snoRNP-associated protein Cic1/Utp30 family
SPCC330.03c		NADPH-hemoprotein reductase
SPCC364.01		sequence orphan
SPCC4G3.02	aph1	bis(5'-nucleosidyl)-tetraphosphatase											5*
SPCC965.08c	alr1	alanine racemase Alr1				4*			4*
SPCC777.08c	bit61	HbrB family protein						5*	4.5				5*
SPCC576.17c		membrane transporter
SPCC613.03		conserved fungal protein
SPCC736.09c		TRAX
SPCC737.05		peroxin Pex28/29
SPCC965.13		membrane transporter
SPCC970.05	rpl3601	60S ribosomal protein L36											1*
SPBC106.03		DUF1776 family protein								4*	2*
SPCP31B10.05		tyrosyl-DNA phosphodiesterase
SPBC11C11.09c	rpl502	60S ribosomal protein L5
SPAC22E12.06c	gmh3	"alpha-1,2-galactosyltransferase Gmh3"
SPBC28E12.04		sequence orphan
SPAC9.12c	atp12	F1-ATPase chaperone Atp12
SPAC1786.01c		triacylglycerol lipase
SPAC6B12.12	tom70	mitochondrial TOM complex subunit Tom70											3
SPCC330.06c		thioredoxin peroxidase
SPCC550.10	meu8	betaine aldehyde dehydrogenase
SPCC24B10.14c	xlf1	xrcc4 like factor
SPAC18G6.13		sequence orphan
SPBC119.05c		Wiskott-Aldrich syndrome homolog binding protein Lsb1
SPBC16G5.03		ubiquitin-protein ligase E3
SPAC57A10.10c	sla1	La protein homolog
SPAC140.04		conserved fungal protein							4
SPAP7G5.04c	lys1	aminoadipate-semialdehyde dehydrogenase													x
SPAC1805.16c		purine nucleoside phosphorylase											5*
SPAC13G6.06c	gcv2	glycine cleavage complex subunit P
SPAC1834.09	mug51	conserved fungal protein
SPAC19G12.13c		sequence orphan
SPAC12B10.10		sequence orphan
SPBC428.05c	arg12	argininosuccinate synthase													x
SPAC31G5.04		homoisocitrate dehydrogenase								6*						9*
SPAC13G6.02c	rps101	40S ribosomal protein S3a											4*
SPBC16G5.11c	bag101	BAG family molecular chaperone regulator											6*
SPBC56F2.05c		transcription factor											5*
SPBPB10D8.04c		membrane transporter
SPBPB10D8.06c		membrane transporter
SPBC15C4.01c	oca3	TPR repeat protein Oca3							3*
SPCC23B6.02c		sequence orphan				5*
SPBPB10D8.07c		membrane transporter
SPCC11E10.03	mug1	dynactin complex subunit
SPCC5E4.10c		sequence orphan											2.5
SPCC825.04c		N-acetyltransferase
SPBC1271.01c	pof13	F-box protein Pof13
SPAC1142.06	get3	GET complex ATPase subunit
SPAC16E8.05c	mde1	sequence orphan						4*
SPAC14C4.01c		DUF1770 family protein
SPAC15E1.10		PI31 proteasome regulator related					8*						5.5
SPAC16C9.01c		carbohydrate kinase
SPAC17A5.09c		protein phosphatase regulatory subunit Glc9
SPAC17G6.17	pof8	F-box protein Pof8
SPAC17G8.10c	dma1	mitotic spindle checkpoint protein Dma1
SPAC1834.10c		sequence orphan
SPAC22F3.13	tsc1	hamartin				6*
SPAC186.08c		L-lactate dehydrogenase
SPAC18G6.04c	shm2	serine hydroxymethyltransferase Shm2
SPAC1952.10c		conserved fungal protein
SPAC19G12.09		NADH/NADPH dependent indole-3-acetaldehyde reductase AKR3C2
SPAC20G8.07c	erg2	C-8 sterol isomerase Erg2
SPAC222.12c	atp2	F1-ATPase beta subunit
SPAC227.04		autophagy C terminal domain family protein
SPAC22H12.05c		fasciclin domain protein						6*	7*					3*
SPAC22G7.07c		mRNA (N6-adenosine)-methyltransferase
SPAC23G3.10c	ssr3	SWI/SNF and RSC complex subunit Ssr3					7*
SPAC24C9.12c		glycine hydroxymethyltransferase
SPAC25B8.05		pseudouridylate synthase
SPAC26A3.07c	rpl1101	60S ribosomal protein L11
SPAC26H5.09c		GFO/IDH/MocA family oxidoreductase											3*
SPAC29A4.09		rRNA processing protein Rrp17														8*
SPAC323.01c		mitochondrial NADH kinase
SPAC31G5.11	pac2	cAMP-independent regulatory protein Pac2
SPAC4A8.02c		conserved protein (broad species distribution)
SPAC4F8.15	itr1	myo-inositol transporter Itr1
SPAC4G9.13c	vps26	retromer complex subunit Vps26
SPAC5D6.02c	mug165	sequence orphan
SPAC6B12.09	trm10	tRNA m(1)G methyltransferase Trm10
SPAC732.02c		6-phosphofructo-2-kinase
SPAPB1E7.02c	mcl1	DNA polymerase alpha accessory factor Mcl1											10*
SPAC806.04c		DUF89 family protein														2*
SPAC8F11.10c	pvg1	pyruvyltransferase
SPACUNK4.09		conserved protein
SPAPB1A10.14		"F-box protein, unnamed"
SPBC1271.06c	mug96	sequence orphan
SPBC1271.08c		sequence orphan											4
SPBC13E7.06	msd1	spindle pole body protein Msd1
SPBC16H5.06	rip1	ubiquinol-cytochrome-c reductase complex subunit 5	7*	7*		7*	10*	4*		3*			4*
SPBC16G5.13		sequence orphan
SPBC1709.04c	cyp3	cyclophilin family peptidyl-prolyl cis-trans isomerase Cyp3					7*
SPBC18E5.08		N-acetyltransferase
SPBC1A4.02c	leu1	3-isopropylmalate dehydrogenase Leu1
SPBC20F10.02c		DUF1741 family protein
SPBC23E6.01c		RNA-binding protein
SPBC2G5.06c	hmt2	sulfide-quinone oxidoreductase													x
SPBC29A10.01	ccr1	NADPH-cytochrome p450 reductase
SPBC29A10.05	exo1	exonuclease I Exo1
SPBC29A10.11c	vps902	guanyl-nucleotide exchange factor Vps902
SPBC2A9.07c		zf-PARP-type zinc finger protein
SPBC32F12.03c	gpx1	glutathione peroxidase Gpx1
SPBC342.01c	alg6	glucosyltransferase Alg6
SPBC354.12	gpd3	glyceraldehyde 3-phosphate dehydrogenase Gpd3
SPBC359.04c		DIPSY family
SPBC3B9.04		mitochondrial methyltransferase
SPBC3H7.11		actin binding methyltransferase
SPBC685.03		sequence orphan					8*
SPBC839.17c	fkh1	FKBP-type peptidyl-prolyl cis-trans isomerase Fkh1
SPBC8D2.18c		adenosylhomocysteinase
SPBC8E4.01c		inorganic phosphate transporter
SPCC1235.13	ght6	hexose transporter Ght6							5*				3*	3
SPBC8E4.05c		fumarate lyase superfamily				8*			3				5*
SPBPB10D8.02c		arylsulfatase									10*			4*
SPBPB10D8.05c		membrane transporter												6*
SPBC8E4.02c		sequence orphan
SPCC1020.06c	tal1	transaldolase
SPCC1281.07c		glutathione S-transferase Gst3
SPCC1450.03		ribonucleoprotein (RNP) complex														9
SPCC31H12.06	mug111	sequence orphan											1*	4*
SPCC550.08		N-acetyltransferase								7*	8*
SPCC1682.14	rpl1902	60S ribosomal protein L19B		3*						3*	3*
SPCC1620.04c	mug55	Cdc20/Fizzy family WD repeat protein
SPCC1739.06c		uroporphyrin methyltransferase
SPCC191.09c	gst1	glutathione S-transferase Gst1									2*
SPCC2H8.05c		sequence orphan											1*
SPCC613.10	qcr2	ubiquinol-cytochrome-c reductase complex core protein Qcr2				5*			2*				4.5
SPCC70.10		sequence orphan											6*	6*		2*
SPCC584.16c		sequence orphan
SPCC622.08c	hta1	histone H2A alpha
SPCC737.06c		glutamate-cysteine ligase regulatory subunit											10*
SPCC777.06c		hydrolase											10*
SPCC825.05c		splicing coactivator SRRM1											1
SPAC1D4.09c		DUF602 family protein						4*			2*
SPAC30C2.07		sequence orphan				2*							6*	4*		2*
SPBC1683.02		adenine deaminase		6*	0*	8*					8*		4*
SPBC14F5.11c	mug186	sorting nexin Snx41				5
SPAC144.11	rps1102	40S ribosomal protein S11					3*
SPAC343.06c		scramblase
SPAC56F8.16	esc1	transcription factor Esc1
SPBC13E7.03c		RNA hairpin binding protein
SPAC1B3.15c		membrane transporter								3*	5*		3.5
SPAC9E9.13	wos2	p23 homolog				4*						3*	2*
SPAC4C5.02c	ryh1	GTPase Ryh1											3*
SPBC1734.05c	spf31	DNAJ protein Spf31
SPAC31G5.14	gcv1	glycine decarboxylase T subunit
SPAC9E9.09c		aldehyde dehydrogenase
SPBC19C2.06c	mug124	sequence orphan
SPAC6G10.10c		human hmmtag2 homolog
SPAC18B11.04	ncs1	related to neuronal calcium sensor Ncs1				2*			3*				5.5
SPBC215.10		haloacid dehalogenase-like hydrolase							3.5
SPBC106.17c	cys2	homoserine O-acetyltransferase											1*			5*
SPBC2D10.07c		mitochondrial inner membrane peptidase complex catalytic subunit
SPAC1250.03	ubc14	ubiquitin conjugating enzyme Ubc14
SPAC27D7.09c		S. pombe specific But2 family protein
SPAC1039.04		nicotinic acid plasma membrane transporter
SPAC144.01		sequence orphan
SPAC30D11.02c		sequence orphan											1*	4.5
SPCC4G3.11	mug154	conserved fungal protein											3	4*		4*
SPAC1B3.01c		uracil phosphoribosyltransferase				5*
SPAC644.13c		Rab GTPase binding											1
SPAPB24D3.04c	mag1	DNA-3-methyladenine glycosylase Mag1
SPBC36.11		sequence orphan
SPBC651.11c	apm3	AP-3 adaptor complex subunit Apm3											3
SPCC777.10c	ubc12	ubiquitin conjugating enzyme Ubc12
SPAC1002.17c	urg2	uracil phosphoribosyltransferase											2	4*
SPAC1002.18	urg3	DUF1688 family protein											4.5	4*
SPAC683.02c		zf-CCHC type zinc finger protein
SPBC2A9.02		NAD dependent epimerase/dehydratase family protein											1*
SPAC1002.02	mug31	nucleoporin Pom34		5*							3*
SPAC1002.12c		succinate-semialdehyde dehydrogenase
SPAC1039.02		phosphoprotein phosphatase
SPAC11D3.03c		meiotic chromosome segregation protein
SPAC1565.01		conserved fungal protein				4*
SPAC11G7.04	ubi1	ribosomal-ubiquitin fusion protein Ubi1
SPAC12B10.11	exg2	"glucan 1,3-beta-glucosidase Exg2"											1*
SPAC13C5.06c	mug121	sequence orphan		8*							8
SPAC144.04c	spe1	ornithine decarboxylase Spe1
SPAC14C4.06c		poly(A) binding protein Nab2											4.5
SPAC17A5.02c	dbr1	RNA lariat debranching enzyme Dbr1
SPAC17G8.11c		mannosyltransferase complex subunit
SPAC23C4.07	tht2	meiotically upregulated gene Mug22							7				2*	3.5
SPAC1A6.08c	mug125	sequence orphan						4*
SPAC1952.05	gcn5	histone acetyltransferase Gcn5												4*
SPAC2F7.07c	cph2	histone deacetylase complex subunit Rco1													x
SPAC20H4.11c	rho5	Rho family GTPase Rho5									1*
SPAC25B8.18		mitochondrial electron carrier											10			7
SPAC29A4.18	prw1	Clr6 histone deacetylase complex subunit Prw1
SPAC2C4.06c		rRNA methyltransferase
SPAC4G9.11c	cmb1	cytosine-mismatch binding protein 1						2*	3*				4.5	3.5		2*
SPAC31A2.09c	apm4	AP-2 adaptor complex subunit Apm4
SPAC4F10.17		conserved fungal protein										8*	1.5
SPAC4F8.01	did4	vacuolar sorting protein Did4					5*
SPAC4F8.03		SBDS family protein											3.5			4*
SPAC57A7.07c		homocysteine methyltransferase									1*
SPAC5H10.01		DUF1445 family protein											3*
SPAC6G10.08	idp1	isocitrate dehydrogenase Idp1						4*					1*	2*
SPAC664.12c		LYR family protein		4*		4*
SPAC5H10.12c		acetylglucosaminyltransferase
SPAC630.04c		sequence orphan
SPAC806.07	ndk1	nucleoside diphosphate kinase
SPAC823.05c	tlg2	SNARE Tlg2											10*
SPAC922.04		sequence orphan
SPBC1289.13c		"alpha-1,2-galactosyltransferase"						4*
SPAC977.05c		conserved fungal protein
SPAPB8E5.06c	rpl302	60S ribosomal protein L3
SPAPYUG7.04c	rpb9	DNA-directed RNA polymerase II complex subunit Rpb9
SPBC1105.02c	lys4	homocitrate synthase
SPBC119.03		S-adenosylmethionine-dependent methyltransferase
SPBC12C2.01c		sequence orphan
SPBC15D4.12c	mug98	sequence orphan
SPBC1711.11		autophagy associated protein						4*					5*
SPBC20F10.03		conserved eukaryotic protein				5*							4*
SPBC1604.20c	tea2	kinesin-like protein Tea2
SPBC1683.11c		isocitrate lyase
SPBC16A3.13	meu7	alpha-amylase homolog Aah4
SPBC16D10.11c	rps1801	40S ribosomal protein S18											6*
SPBC1709.16c		conserved protein (fungal bacterial plant)											5*
SPBC317.01	mbx2	MADS-box transcription factor Pvg4												4*
SPBC23E6.03c	nta1	protein N-terminal amidase Nta1
SPBC25B2.10		Usp (universal stress protein) family protein
SPBC27B12.08		AP-1 accessory protein
SPBC2A9.05c		DUF846 family protein
SPBC337.15c	coq7	ubiquinone biosynthesis protein Coq7
SPBC3E7.07c		DUF757 family protein
SPBC409.16c		sequence orphan						2*
SPBC839.05c	rps1701	40S ribosomal protein S17
SPBC405.06		DNAJ protein Xdj1
SPBC646.06c	agn2	"glucan endo-1,3-alpha-glucosidase Agn2"
SPBC6B1.03c		Pal1 family protein											3*
SPBC725.15	ura5	orotate phosphoribosyltransferase Ura5
SPBC83.18c		C2 domain protein
SPBP4H10.19c		calreticulin/calnexin homolog
SPCC162.05	coq3	hexaprenyldihydroxybenzoate methyltransferase													x
SPCC1682.11c		DUF580 family protein
SPBPB2B2.08		conserved fungal protein
SPBPB2B2.09c		2-dehydropantoate 2-reductase
SPCC1235.08c	pdh1	DUF1751 family protein
SPCC1281.04		pyridoxal reductase
SPCC1393.08		transcription factor
SPCC162.04c	wtf13	wtf element Wtf13
SPCC1739.05	set5	histone lysine methyltransferase Set5
SPCC1919.13c		conserved eukaryotic protein
SPCC24B10.12		CGI121 family protein
SPCC330.12c	sdh3	succinate dehydrogenase (ubiquinone)
SPCC569.02c		S. pombe specific UPF0321 family protein 2
SPCC569.03		DUF1773 family protein 4
SPCC663.12	cid12	poly(A) polymerase Cid12
SPCC777.15		tRNA dihydrouridine synthase Dus4
SPCC794.10		UTP-glucose-1-phosphate uridylyltransferase
SPBP35G2.03c	sgo1	shugoshin Sgo1
SPAC3H8.08c		transcription factor
SPAC21E11.03c	pcr1	transcription factor Pcr1
SPBC29A3.10c	atp14	F1-ATPase subunit H
SPAC1783.02c	vps66	acyltransferase
SPBPB2B2.14c		S. pombe specific DUF999 protein family 8
SPBC16E9.16c	lsd90	sequence orphan
SPAC16E8.12c		sequence orphan						2*
SPCC4B3.06c		NADPH-dependent FMN reductase
SPAC10F6.12c	mam4	protein-S isoprenylcysteine O-methyltransferase Mam4
SPAC328.03	tps1	"alpha,alpha-trehalose-phosphate synthase [UDP-forming]"
SPBC16G5.02c		ribokinase
SPAC3A11.13		prefoldin subunit 6
SPAC4F10.14c	btf3	nascent polypeptide-associated complex subunit
SPAC4F8.08	mug114	sequence orphan
SPAC14C4.09	agn1	"glucan endo-1,3-alpha-glucosidase Agn1"						2*						2*
SPBC1773.09c	mug184	meiotically upregulated gene Mug184											5*
SPBC1921.07c		SAGA complex subunit Sgf29
SPBC21B10.12	rec6	meiotic recombination protein Rec6											4*
SPBC4B4.12c		sequence orphan
SPCC1494.03	arz1	sequence orphan
SPAC10F6.08c		HMG box protein
SPAC14C4.08	mug5	meiotically upregulated gene Mug5
SPAC24H6.08		sequence orphan							low count					2*		4*
SPAC1805.03c	trm13	tRNA 2'-O-methyltransferase Trm13											6*	4*
SPAC23H4.10c	thi4	thiamine-phosphate dipyrophosphorylase/hydroxyethylthiazole kinase												4*		4*
SPAC1B3.02c		"transcription elongation factor, Elf1 family"
SPAC1565.03		sequence orphan
SPAC1610.01		conserved fungal protein											3*
SPAC16E8.17c		succinate-CoA ligase
SPAC17G8.14c	pck1	protein kinase C (PKC)-like Pck1
SPAC56F8.14c	mug115	sequence orphan				2*		2*
SPAC3C7.14c	obr1	ubiquitinated histone-like protein Uhp1												4*		4*
SPAC25G10.05c	his1	ATP phosphoribosyltransferase													x
SPAC2G11.04		RNA-binding protein				4*
SPAC25B8.09		trans-aconitate 3-methyltransferase
SPAC26A3.04	rpl2002	60S ribosomal protein L20
SPAC29B12.06c	rcd1	RNA-binding protein Rcd1
SPAC3A11.04		siepin homolog
SPAC6F12.03c	fsv1	SNARE Fsv1						4*
SPAC6B12.05c		chromatin remodeling complex subunit											5*	4*
SPAC589.10c		ribomal-ubiquitin fusion protein Ubi5
SPAC5H10.02c		ThiJ domain protein
SPAC607.07c		sequence orphan											5*
SPAC6G9.03c	mug183	histone chaperone Rtt106-like
SPAC8F11.02c		diphthamide biosynthesis protein Dph3													x
SPBC16E9.06c	uvi31	BolA domain UV inducedv protein Uvi31				2*
SPCC790.02	pep3	ubiquitin-protein ligase E3
SPCP31B10.02		conserved eukaryotic protein
SPAC4H3.05	srs2	"ATP-dependent DNA helicase, UvrD subfamily"
SPAC8E11.06		sequence orphan									3*
SPBC106.04	ada1	adenosine deaminase Ada1
SPBC29A3.12	rps902	40S ribosomal protein S9
SPBC4C3.09		acetylglucosaminyltransferase						4*	4				4*
SPAC10F6.07c	mug94	sequence orphan			0*	6		3.5
SPBC11C11.06c		sequence orphan			0*	7.5					2*
SPAC139.02c	oac1	anion transporter			0*	4*										2*
SPAP27G11.12		human down-regulated in multiple cancers-1 homolog 1				4*							1*
SPBC1271.07c		N-acetyltransferase				2*
SPAC824.05	vps16	HOPS complex subunit Vps16											2.5
SPBC1709.01	chs2	chitin synthase homolog Chs2						4*
SPBC215.14c	vps20	vacuolar sorting protein Vps20					5*	10*					1*			2*
SPBPB2B2.07c		S. pombe specific DUF999 protein family 7				4*							1*
SPBC23G7.14		sequence orphan
SPBC651.06	mug166	sequence orphan
SPCC16A11.07	coq10	ubiquinone binding protein Coq10
SPCC18.01c	adg3	beta-glucosidase Adg3 (predicted)
SPBC21H7.06c		inositol metabolism protein Opi10						4*					2*
SPBC29B5.01	atf1	transcription factor Atf1													x
SPAC6G9.16c		sequence orphan			0*					6*
SPAC11D3.01c		conserved fungal protein				4*
SPCC4B3.08		C-terminal domain kinase I (CTDK-I) gamma subunit				2*
SPAC3A11.14c	pkl1	kinesin-like protein Pkl1
SPCC777.13	vps35	retromer complex subunit Vps35
SPAC144.06	apl5	AP-3 adaptor complex subunit Apl5
SPBC1778.05c		sequence orphan						3*
SPAC57A10.09c		High-mobility group non-histone chromatin protein						2*
SPAC4G9.10	arg3	ornithine carbamoyltransferase Arg3													x
SPAC1952.08c		pyridoxamine 5'-phosphate oxidase
SPAC23G3.04		DUF1711 family protein
SPAC8F11.05c	mug130	sequence orphan
SPBC12C2.12c	glo1	glyoxalase I											6*
SPCC1672.04c		mitochondrial copper ion transport protein													x
SPCC18.06c	caf1	CCR4-Not complex subunit Caf1													x
SPBC4F6.08c	mrpl39	mitochondrial ribosomal protein subunit L39				4*							1*
SPBC19C7.05		cell wall organization protein
SPBC776.04	sec2302	GTPase activating protein Sec23b											1
SPBC8D2.16c		DUF171 family protein
SPCC191.06		sequence orphan
SPAC2G11.10c		URM1 activating enzyme
SPBC106.08c	mug2	DUF1773 family protein 1						4
SPBC18E5.04	rpl1001	60S ribosomal protein L10													x
SPAC227.17c		conserved protein (fungal and plant)
SPBC3B8.08		Sjogren's syndrome/scleroderma autoantigen 1 family											1.5
SPAC15E1.07c	moa1	meiotic cohesin complex associated protein Moa1
SPAC19E9.02	fin1	serine/threonine protein kinase Fin1
SPAC22F8.12c	shf1	sequence orphan
SPAC9E9.11	plr1	pyridoxal reductase
SPBC776.11	rpl2801	60S ribosomal protein Ll28B 27a						4*					4.5
SPBP8B7.04	mug45	sequence orphan						4*
SPBC11B10.08		conserved fungal protein						2.5
SPBC2G2.10c	mug110	sequence orphan													x
SPBC365.11		GRIP domain protein
SPBC4B4.03	rsc1	RSC complex subunit Rsc1
SPBP8B7.27	mug30	ubiquitin-protein ligase E3
SPCC285.15c	rps2802	40S ribosomal protein S28
SPBC14C8.09c		conserved fungal protein							6
SPCC320.06		sequence orphan											7
SPAC2E1P5.02c	mug109	sequence orphan
SPAC1F5.05c		sequence orphan
SPAC22A12.02c	mug103	sequence orphan
SPAC1327.01c		transcription factor
SPCC1020.13c		phospholipase
SPAC11H11.02c	mug162	sequence orphan
SPAC3A12.10	rpl2001	60S ribosomal protein L20a													x
SPAC15F9.01c		sequence orphan
SPAC23H3.06	apl6	AP-3 adaptor complex subunit Apl6
SPAC25H1.09	mde5	alpha-amylase homolog Mde5
SPAC32A11.01	mug8	conserved fungal protein
SPAC8F11.09c	nnt1	nicotinamide N-methyltransferase Nnt1
SPBC16H5.12c		conserved fungal protein					5*
SPBC21C3.19		DUF1960 family protein
SPBC3H7.09	mug142	palmitoyltransferase													x
SPCC569.04		sequence orphan													x
SPBC839.03c		neddylation protein Dcn1
SPBC947.03c		sequence orphan											5*
SPCPB16A4.06c		sequence orphan
SPCC1753.05	rsm1	RNA export factor Rsm1
SPAC22F8.03c		sequence orphan
SPAC26H5.04		vacuolar import and degradation protein Vid28
SPAC10F6.17c		pyruvate dehydrogenase (lipoamide) phosphatase
SPAC27E2.11c		sequence orphan
SPAC29E6.05c		peptide methionine sulfoxide reductase
SPAC31G5.18c		"ubiquitin family, human C1ORF55 related"
SPAPB1A10.09	ase1	microtubule-associated protein Ase1
SPBC1198.03c		sequence orphan
SPBC336.13c		mitochondrial inner membrane peptidase complex catalytic subunit 2											6*
SPCC16C4.20c		sequence orphan													x
SPBC776.14	plh1	phospholipid-diacylglycerol acyltransferase Plh1
SPBP8B7.02		sequence orphan
SPBPJ4664.05		conserved fungal protein
SPCC895.06		RNA polymerase II elongator complex subunit Elp2
SPCPJ732.01	vps5	retromer complex subunit Vps5										5*	10*
SPAC1556.06.1	meu1	"sequence orphan, Alternative splice form: SPAC1556.06.2"
SPAC13G6.13		sequence orphan
SPBC725.09c	hob3	BAR adaptor protein Hob3						5*						5*
SPCC1020.11c	ecm6	DUF786 family protein						5
SPAP7G5.03	prm1	conjugation protein		1*				4*			10*
SPAC1142.01		DUF654 family protein						2.5
SPAC17H9.03c	rdl1	RAD51D-like protein 1
SPAC22F3.09c	res2	MBF transcription factor complex subunit Res2
SPCC1223.01		ubiquitin-protein ligase E3
SPCC1919.07		sequence orphan
SPAC15A10.15	sgo2	shugoshin Sgo2
SPBC839.04	rpl803	60S ribosomal protein L8
SPAC15A10.08	ain1	alpha-actinin
SPAC1687.10	mcp1	sequence orphan
SPAC1834.07	klp3	kinesin-like protein Klp3
SPAC1A6.06c	meu31	sequence orphan
SPAC1F3.09	mug161	CwfJ family protein						4*
SPBC18H10.02	lcf1	long-chain-fatty-acid-CoA ligase Lcf1													x
SPAC1F7.06		ThiJ domain protein
SPAC31G5.07		conserved fungal protein											2.5
SPBC106.20	exo70	exocyst complex subunit Exo70
SPBC27.06c	mgr2	mitochondrial membrane protein Mgr1
SPBC887.02		ClC chloride channel
SPCC777.02		transcription factor
SPBC19G7.17		translocon subunit Sec61 homolog						4*
SPCC364.04c		CASP family protein
SPBC1A4.05		sequence orphan											4*
SPAC2H10.02c		26S proteasome regulator
SPBC1773.01		striatin homolog
SPAC13G7.09c		sequence orphan
SPAC14C4.13	rad17	RFC related checkpoint protein Rad17
SPAC1687.14c		"EF hand family protein, unknown role"
SPAC2C4.10c		sequence orphan						6*					1
SPAC19B12.12c	yip11	SMN family protein Yip11
SPAC29A4.05	cam2	myosin I light chain Cam2
SPBC12D12.02c	cdm1	DNA polymerase delta subunit Cdm1
SPBC428.06c		"histone deacetylase complex subunit, RXT2 family"
SPCC13B11.04c		glutathione-dependent formaldehyde dehydrogenase
SPCC14G10.04		sequence orphan
SPAC16.04	dus3	tRNA dihydrouridine synthase Dus3						4*			2.5		4
SPAC11D3.16c		sequence orphan						3*
SPCC550.01c		CHCH domain protein						2*
SPAC664.13		sequence orphan						2.5
SPAC14C4.14	atp1	F1-ATPase alpha subunit													x
SPAC16C9.02c		S-methyl-5-thioadenosine phosphorylase
SPAC2E1P3.05c		fungal cellulose binding domain protein
SPAC959.08	rpl2102	60S ribosomal protein L21
SPBC428.07	meu6	meiotic chromosome segregation protein Meu6						3*
SPCC1235.09		histone deacetylase complex subunit											1	3*
SPBC16G5.06		sequence orphan
SPBC25H2.14	mug16	UNC-50 family protein
SPCC63.03		"DNAJ domain protein, DNAJC11 family"
SPAC1B3.07c	vps28	ESCRT I complex subunit Vps28
SPBC1703.12	ubp9	ubiquitin C-terminal hydrolase Ubp9
SPCC330.14c	rpl2402	60S ribosomal protein L24
SPAC31G5.17c	rps1001	40S ribosomal protein S10
SPAP8A3.04c	hsp9	heat shock protein Hsp9
SPAPJ695.01c		S. pombe specific UPF0321 family protein 3
[truncated: 274 more rows]
