# Supplementary material for: A systematic screen for morphological abnormalities during fission yeast sexual reproduction identifies a mechanism of actin aster formation for cell fusion
Source: PLoS Genet. 2017 Apr 14;13(4):e1006721. doi: 10.1371/journal.pgen.1006721 (PMC5409535; doi:10.1371/journal.pgen.1006721)
Supplement: S3 Table — The score 10 indicates a very penetrant phenotype (but not always fully penetrant) and 1 indicates a weak or low-penetrance phenotype. When the phenotype was only recorded by one of the two investigators, that phenotype is marked with an asterisk. This often happens in deletion strains with apparent low mating efficiency, in which only few mating cells could be observed. When phenotypes were recorded by both investigators, the score represents the average of the two individual scores. (XLSX) [file pgen.1006721.s007.xlsx]

## Sheet: Sheet1
Table 3: Fusion-defective phenotypic class. See legend of Table S2 for explanation on phenotype scores.
Gene ID	Gene name	Gene description	score
SPAC20G4.02c	fus1	formin Fus1	10
SPBPB2B2.12c		UDP-glucose 4-epimerase	10
SPAC630.13c	tsc2	tuberin	10
SPAC4G8.11c	atp10	F1-F0 ATPase assembly protein	10*
SPBC215.14c	vps20	vacuolar sorting protein Vps20	10*
SPBP35G2.10	mit1	SHREC complex subunit Mit1	9
SPBPB2B2.11		"nucleotide-sugar 4,6-dehydratase"	9
SPBC1347.12		actin-like protein Arp1	9
SPCC126.06	twf1	twinfilin	8
SPBC1604.08c	imp1	importin alpha	8
SPBC18H10.06c	swd2	COMPASS complex subunit Swd2	8
SPBC21C3.18	spo4	serine/threonine protein kinase Spo4	7
SPBC3H7.13	far10	FHA domain protein Far10	7
SPAC22H10.09		sequence orphan	6*
SPAC22H12.05c		fasciclin domain protein	6*
SPAC16E8.14c		methyltransferase	6*
SPAC9.07c		GTPase Rbg1	6*
SPBC1105.10	rav1	RAVE complex subunit Rav1	6*
SPBC19F8.03c		clathrin binding protein	6*
SPAC926.09c	fas1	fatty acid synthase beta subunit Fas1	6*
SPCC5E4.05c		serine hydrolase	6*
SPBC24C6.04		delta-1-pyrroline-5-carboxylate dehydrogenase	6*
SPBC3E7.16c	leu3	2-isopropylmalate synthase	6*
SPBP8B7.10c		U3 snoRNP-associated protein Utp16	6*
SPAC5D6.05	11-Sep	mediator complex subunit Pmc6	6*
SPAC922.05c		membrane transporter	6*
SPBC902.06	mto2	MT organizer Mto2	6*
SPAC2C4.10c		sequence orphan	6*
SPAP14E8.02		transcription factor	6*
SPBC660.10		translation elongation factor G	6
SPAC4H3.14c		sequence orphan	6
SPBC725.09c	hob3	BAR adaptor protein Hob3	5*
SPCC777.08c	bit61	HbrB family protein	5*
SPAC1F5.09c	shk2	PAK-related kinase Shk2	5*
SPBP4G3.02	pho1	acid phosphatase Pho1	5*
SPCC550.07		acetamidase	5*
SPAC1639.02c	trk2	potassium ion transporter Trk2	5*
SPCC584.15c		arrestin/PY protein 2	5*
SPBC887.11	pus2	tRNA pseudouridylate synthase Pus2	5*
SPBC20F10.06	mad2	spindle checkpoint protein Mad2	5
SPBC119.12		Golgi matrix protein	5
SPBC1861.07		elongin C	5
SPBC19C2.10		BAR adaptor protein	5
SPCC1183.04c	pet127	mitochondrial membrane protein Pet127	5
SPCC1020.11c	ecm6	DUF786 family protein	5
SPAC6G10.08	idp1	isocitrate dehydrogenase Idp1	4*
SPBC800.02	whi5	cell cycle transcriptional repressor Whi5	4*
SPBC582.10c		ATP-dependent DNA helicase Rhp16b	4*
SPAC2C4.14c	ppk11	PAK-related kinase Ppk11	4*
SPCC4G3.19	alp16	gamma tubulin complex ubunit Alp16	4*
SPAC637.13c		cytoskeletal signaling protein	4*
SPAC1952.11c	ure2	urease	4*
SPAC1B3.05		CCR4-Not complex subunit Not3/5	4*
SPAC20H4.05c		adducin	4*
SPBC17G9.08c	csx2	Arf GAP protein	4*
SPAC1805.14		sequence orphan	4*
SPACUNK4.17		NAD binding dehydrogenase family protein	4*
SPBC13G1.08c	ash2	Ash2-trithorax family protein	4*
SPAC23C11.04c	pnk1	DNA kinase/phosphatase Pnk1	4*
SPBC725.07	pex5	peroxisomal targeting signal receptor	4*
SPAC30.03c	tsn1	translin	4*
SPBC1683.12		nicotinic acid plasma membrane transporter	4*
SPAC6G9.13c	bqt1	bouquet formation protein Bqt1	4*
SPBC4C3.09		acetylglucosaminyltransferase	4*
SPBC8E4.03		agmatinase 2	4*
SPBC16C6.08c	qcr6	ubiquinol-cytochrome-c reductase complex subunit 8	4*
SPAC8E11.10		short chain dehydrogenase	4*
SPBC713.05		"WD repeat protein, human MAPK organizer 1 (MORG1) family"	4*
SPCC1223.12c	meu10	conserved fungal family	4*
SPAC19B12.07c		human ZNF277P homolog	4*
SPAC222.15	meu13	Tat binding protein 1(TBP-1)-interacting protein (TBPIP) homolog	4*
SPAPB8E5.05	mfm1	M-factor precursor Mfm1	4*
SPBC23E6.02		ATP-dependent DNA helicase	4*
SPAC869.04		formamidase-like protein	4*
SPBC1703.04	mlh1	MutL family protein Mlh1	4*
SPAC1071.06	arp9	SWI/SNF and RSC complex subunit Arp9	4*
SPAC1002.05c	jmj2	histone demethylase Jmj2	4*
SPAC1F7.08	fio1	iron transport multicopper oxidase Fio1	4*
SPAC22E12.19		histone deacetylase complex subunit	4*
SPAC1071.03c		sequence orphan	4*
SPAC144.17c		6-phosphofructo-2-kinase	4*
SPAC23C4.05c		LEA domain protein	4*
SPAC30D11.11		Haemolysin-III family protein	4*
SPAC3C7.01c		inositol polyphosphate phosphatase	4*
SPAC6G10.03c		"abhydrolase family protein, unknown biological role"	4*
SPAPB1A10.13		sequence orphan	4*
SPBC1709.13c		lysine methyltransferase	4*
SPBC337.11		mitochondrial peptidase	4*
SPCC1235.12c	mug146	meiotically upregulated gene Mug46	4*
SPCC16A11.04	snx12	sorting nexin Snx12	4*
SPCC1795.09	yps1	aspartic protease Yps1	4*
SPCC18.17c		sequence orphan	4*
SPAC1F3.10c	1-Oct	mitochondrial intermediate peptidase Oct1	4*
SPAC21E11.05c	cyp8	cyclophilin family peptidyl-prolyl cis-trans isomerase Cyp8	4*
SPAC222.05c	mss1	COX RNA-associated protein	4*
SPAPB24D3.07c		sequence orphan	4*
SPBC18E5.07		sequence orphan	4*
SPAP27G11.08c	meu32	sequence orphan	4*
SPAC12G12.10		"WD repeat protein, human WDR21 family"	4*
SPAC227.06		Rab GTPase binding	4*
SPAP27G11.02		"TPR repeat protein, unknown biological role"	4*
SPBC12C2.07c		spermidine synthase	4*
SPBC3B9.15c	scp1	sterol regulatory element binding protein Scp1	4*
SPCC594.04c		steroid oxidoreductase superfamily protein	4*
SPCC663.06c		short chain dehydrogenase	4*
SPCC757.11c		membrane transporter	4*
SPBC16A3.14		mitochondrial ribosomal protein subunit S26	4*
SPAC15A10.07		sequence orphan	4*
SPAC16E8.05c	mde1	sequence orphan	4*
SPBC16H5.06	rip1	ubiquinol-cytochrome-c reductase complex subunit 5	4*
SPAC1D4.09c		DUF602 family protein	4*
SPAC1A6.08c	mug125	sequence orphan	4*
SPBC1289.13c		"alpha-1,2-galactosyltransferase"	4*
SPBC1711.11		autophagy associated protein	4*
SPAC6F12.03c	fsv1	SNARE Fsv1	4*
SPBC1709.01	chs2	chitin synthase homolog Chs2	4*
SPBC21H7.06c		inositol metabolism protein Opi10	4*
SPBC776.11	rpl2801	60S ribosomal protein Ll28B 27a	4*
SPBP8B7.04	mug45	sequence orphan	4*
SPAP7G5.03	prm1	conjugation protein	4*
SPAC1F3.09	mug161	CwfJ family protein	4*
SPBC19G7.17		translocon subunit Sec61 homolog	4*
SPAC16.04	dus3	tRNA dihydrouridine synthase Dus3	4*
SPCC962.05		sequence orphan	4*
SPBC2D10.03c		DUF866 domain protein	4*
SPAC11D3.04c		SnoaL	4*
SPCC1235.05c	fft2	fun thirty related protein Fft2	4
SPBC365.01		sec14 cytosolic factor family	4
SPCC132.02	hst2	Sir2 family histone deacetylase Hst2	4
SPAC3G6.11		ATP dependent DNA helicase Chl1	4
SPBC17D1.07c		GTPase regulator	4
SPCC1223.06	tea1	cell end marker Tea1	4
SPCC1322.08	srk1	MAPK-activated protein kinase Srk1	4
SPCC757.04		transcription factor	4
SPBC359.03c		"amino acid permease, unknown 8"	4
SPAC1A6.03c		phospholipase	4
SPAC6F6.04c		membrane transporter	4
SPBC106.08c	mug2	DUF1773 family protein 1	4
SPAC1687.06c	rpl44	60S ribosomal protein L28/L44	3*
SPCC4G3.04c	coq5	C-methytransferase	3*
SPAC25G10.04c	rec10	meiotic recombination protein Rec10	3*
SPAC3H8.09c	nab3	poly(A) binding protein Nab3	3*
SPCC1494.01		iron/ascorbate oxidoreductase family	3*
SPBP35G2.06c	nup131	nucleoporin Nup131	3*
SPAC24B11.08c		COPII-coated vesicle component Erv41/46	3*
SPCC1020.05		phosphoprotein phosphatase	3*
SPBC577.13	syj2	inositol polyphosphate phosphatase	3*
SPBC609.03		"WD repeat protein, human IQWD1 family"	3*
SPBC646.13	sds23	inducer of sexual development Sds23/Moc1	3*
SPBC8D2.19	mde3	serine/threonine protein kinase Mde3	3*
SPAC4F8.10c	stg1	SM22/transgelin-like actin modulating protein Stg1	3*
SPAC637.06		"alpha-1,2-galactosyltransferase"	3*
SPBC1709.05	sks2	heat shock protein Sks2	3*
SPCC1450.09c		phospholipase	3*
SPAC29A4.11	rga3	GTPase activating protein Rga3	3*
SPAC6F6.13c		DUF726 family protein	3*
SPAC1039.03		esterase/lipase	3*
SPBC11C11.11c		ATP-dependent DNA helicase Irc3	3*
SPBC1683.04		glycosyl hydrolase family 3	3*
SPAC664.07c	rad9	checkpoint clamp complex protein Rad9	3*
SPBC119.16c		conserved fungal protein	3*
SPAC6C3.06c		"P-type ATPase, calcium transporting"	3*
SPBC1778.05c		sequence orphan	3*
SPAC11D3.16c		sequence orphan	3*
SPBC428.07	meu6	meiotic chromosome segregation protein Meu6	3*
SPAC2F3.08	sut1	alpha-glucoside transporter	3*
SPCC1235.15	dga1	diacylglycerol O-acyltransferase	3*
SPBC30D10.03c		IMP 5'-nucleotidase	3*
SPAC12G12.11c		DUF544 family protein	3*
SPAC22E12.01		triose phosphate transporter	3*
SPAC1687.21		phosphoglycerate mutase family	3*
SPAC2E12.03c		G-protein coupled receptor	3.5
SPCC162.02c		AMP-binding dehydrogenase	3.5
SPAC10F6.07c	mug94	sequence orphan	3.5
SPAC631.01c	acp2	F-actin capping protein beta subunit	3
SPBC1861.03	mak10	NatC N-acetyltransferase complex subunit Mak10	3
SPAPB1A10.03	nxt1	mRNA export receptor Nxt1	3
SPBC19F8.04c		nuclease	3
SPAC139.05		succinate-semialdehyde dehydrogenase	3
SPBC359.01		"amino acid permease, unknown 7"	3
SPCC1672.09		triglyceride lipase-cholesterol esterase	3
SPCC1919.05		TPR repeat protein Ski3	3
SPBC13E7.09	vrp1	verprolin	3
SPCC132.04c		NAD-dependent glutamate dehydrogenase	3
SPCC24B10.03		sequence orphan	3
SPAC2F7.08c	snf5	chromatin remodeling complex subunit Snf5	3
SPBC26H8.09c	snf59	SWI/SNF complex subunit Snf59	3
SPCC794.11c		ENTH domain protein Ent3	3
SPBC1685.05		serine protease	3
SPBC646.17c	dic1	dynein intermediate chain Dic1	3
SPAC3H1.12c	snt2	Lid2 complex subunit Snt2	3
SPBC1706.01	tea4	tip elongation aberrant protein Tea4	3
SPBC16A3.06		tRNA specific adenosine deaminase	3
SPCC663.15c		conserved fungal protein	3
SPCP25A2.02c	rhp26	SNF2 family helicase Rhp26	3
SPAC24H6.09	gef1	RhoGEF Gef1	3
SPCC24B10.19c		sequence orphan	3
SPCC31H12.02c	mug73	membrane transporter	3
SPAC3H5.04	aar2	U5 snRNP-associated protein Aar2	3
SPBC6B1.09c	nbs1	Mre11 complex subunit Nbs1	3
SPAC3A12.09c		urease accessory protein UreD	2*
SPAC589.09		sec14 cytosolic factor family	2*
SPBC1347.03	meu14	sporulation protein Meu14	2*
SPAC8C9.16c	mug63	TLDc domain protein 1	2*
SPCC1442.17c		DUF292 family protein	2*
SPAC17H9.14c		protein disulfide isomerase	2*
SPAC9.05	mfh1	ATP-dependent DNA helicase Mfh1	2*
SPCC1827.04		"ankyrin repeat protein, unknown biological role"	2*
SPAC14C4.09	agn1	"glucan endo-1,3-alpha-glucosidase Agn1"	2*
SPAC29A4.02c		translation elongation factor EF-1 gamma subunit	2*
SPAC4G9.11c	cmb1	cytosine-mismatch binding protein 1	2*
SPAC17D4.03c	cis4	membrane transporter	2*
SPAC23E2.01	fep1	iron-sensing transcription factor Fep1	2*
SPCC736.13		short chain dehydrogenase	2*
SPBC21C3.02c		Sds3-like family	2*
SPBC1271.09		glycerophosphodiester transporter	2*
SPAC17H9.10c	ddb1	damaged DNA binding protein Ddb1	2*
SPAC24C9.14	otu1	ubiquitin-specific protease	2*
SPAC2G11.07c	ptc3	protein phosphatase 2C Ptc3	2*
SPAC17G6.05c		Rhophilin-2 homolog	2*
SPCC297.03	ssp1	serine/threonine protein kinase Ssp1	2*
SPBC2D10.15c		peptidyl-tRNA hydrolase Pth1	2*
SPCC16C4.12		NatB N-acetyltransferase complex catalytic subunit Nat3	2*
SPAC1687.09		conserved fungal protein	2*
SPAC23H4.01c		sterol binding ankyrin repeat protein	2*
SPAC3C7.04		transcription factor	2*
SPAC513.02		phosphoglycerate mutase family	2*
SPAC664.01c	swi6	chromodomain protein Swi6	2*
SPBC1215.01	shy1	SURF-family protein Shy1	2*
SPBC19C7.09c	uve1	endonuclease Uve1	2*
SPBC31F10.07		cortical component Lsb5	2*
SPCC11E10.08	rik1	silencing protein Rik1	2*
SPAC24H6.03	cul3	cullin 3	2*
SPCC1223.03c	gut2	glycerol-3-phosphate dehydrogenase Gut2	2*
SPCC188.08c	ubp22	ubiquitin C-terminal hydrolase Ubp22	2*
SPCP1E11.05c		sterol O-acyltransferase	2*
SPAC1142.02c		TPR repeat protein	2*
SPBC11B10.07c		CDC50 domain protein	2*
SPBC1289.16c		copper amine oxidase	2*
SPBC2G2.13c		deoxycytidylate deaminase	2*
SPAC31A2.11c	cuf1	Cu metalloregulatory transcription factor Cuf1	2*
SPBC409.16c		sequence orphan	2*
SPAC16E8.12c		sequence orphan	2*
SPAC56F8.14c	mug115	sequence orphan	2*
SPAC57A10.09c		High-mobility group non-histone chromatin protein	2*
SPCC550.01c		CHCH domain protein	2*
SPBC31F10.02		thioesterase superfamily protein	2*
SPAC17A2.10c		sequence orphan	2*
SPBC1709.06	dus2	tRNA dihydrouridine synthase Dus2	2*
SPAC6F6.17	rif1	telomere length regulator protein Rif1	2*
SPBC11B10.08		conserved fungal protein	2.5
SPAC1142.01		DUF654 family protein	2.5
SPAC664.13		sequence orphan	2.5
SPAC3A12.06c		sodium/calcium exchanger	2
SPBC15D4.15	pho2	4-nitrophenylphosphatase	2
SPAC1687.13c	csn5	COP9/signalosome complex subunit Csn5	2
SPAC31G5.12c	maf1	repressor of RNA polymerase III Maf1	2
SPAC637.07	moe1	translation initiation factor eIF3d Moe1	2
SPAC977.15		dienelactone hydrolase family	2
SPBC56F2.03		actin-like protein Arp10	2
SPAC1006.09	win1	MAP kinase kinase kinase Win1	2
SPAC24H6.10c		phospho-2-dehydro-3-deoxyheptonate aldolase	2
SPAC890.03	ppk16	serine/threonine protein kinase Ppk16	2
SPAC31G5.19		ATPase with bromodomain protein	2
SPAC6B12.04c		aminotransferase class I and II	2
SPAC821.07c	moc3	transcription factor Moc3	2
SPBC336.03	efc25	exchange factor Cdc25p-like	2
SPBC146.06c		human MTMR15 homolog	2
SPAPB2C8.01		glycoprotein	2
SPAC1D4.01		sequence orphan	2
SPCC1827.02c		cholinephosphate cytidylyltransferase	1*
SPCC737.03c		conserved eukaryotic protein	1
SPAC6F12.09	rdp1	RNA-directed RNA polymerase Rdp1	1
