# Supplementary material for: A systematic screen for morphological abnormalities during fission yeast sexual reproduction identifies a mechanism of actin aster formation for cell fusion
Source: PLoS Genet. 2017 Apr 14;13(4):e1006721. doi: 10.1371/journal.pgen.1006721 (PMC5409535; doi:10.1371/journal.pgen.1006721)
Supplement: S4 Table — The score 10 indicates a very penetrant phenotype (but not always fully penetrant) and 1 indicates a weak or low-penetrance phenotype. When the phenotype was only recorded by one of the two investigators, that phenotype is marked with an asterisk. This often happens in deletion strains with apparent low mating efficiency, in which only few mating cells could be observed. When phenotypes were recorded by both investigators, the score represents the average of the two individual scores. Some deletion strains were found to have asci with <4 spores, which are marked here by 'low count’. (XLSX) [file pgen.1006721.s008.xlsx]

## Sheet: Sheet1
Table 4: Sporulation-defective class. See legend of Table S2 for explanation of phenotype scores.
Gene ID	Gene name	Gene description	score
SPBC21C3.18	spo4	serine/threonine protein kinase Spo4	10
SPAC30.03c	tsn1	translin	10
SPAC2F3.15	lsk1	latrunculin sensitive kinase Lsk1	10
SPBP35G2.10	mit1	SHREC complex subunit Mit1	9
SPBPB2B2.11		"nucleotide-sugar 4,6-dehydratase"	9
SPCC320.03		transcription factor	9
SPAC4A8.10		lipase	9
SPBC36.06c	spo9	farnesyl pyrophosphate synthetase	9
SPAC27E2.07	pvg2	galactose residue biosynthesis protein Pvg2	8*; low count
SPCC132.02	hst2	Sir2 family histone deacetylase Hst2	8
SPAC4H3.02c		sequence orphan	8
SPBC3E7.12c	chr1	chitin synthase regulatory factor Chr1	8
SPBC405.04c	ypt7	GTPase Ypt7	8
SPAC22H12.05c		fasciclin domain protein	7*
SPBC713.05		"WD repeat protein, human MAPK organizer 1 (MORG1) family"	7*
SPAC6C3.04	cit1	citrate synthase	7*
SPAC23C4.07	tht2	meiotically upregulated gene Mug22	7
SPAC328.06	ubp2	ubiquitin C-terminal hydrolase Ubp2	7
SPAC22H10.13	zym1	metallothionein	6*
SPAC22F3.04	mug62	AMP binding enzyme	6
SPBC1861.06c	mug131	S. pombe specific UPF0300 family protein 4	6
SPBC14C8.09c		conserved fungal protein	6
SPAC8E11.10		short chain dehydrogenase	5*
SPAC1687.09		conserved fungal protein	5*
SPCC1235.13	ght6	hexose transporter Ght6	5*
SPAC26F1.10c	pyp1	tyrosine phosphatase Pyp1	5*
SPAC20H4.04	mfh2	ATP-dependent 3' to 5' DNA helicase	5*
SPBC947.04		DIPSY family	5*
SPBC1271.12	kes1	oxysterol binding protein	5*
SPCC1682.16	rpt4	19S proteasome regulatory subunit Rpt4	5*
SPCC1919.05		TPR repeat protein Ski3	5
SPCC736.08	cbf11	transcription factor	5
SPBC1198.07c		"mannan endo-1,6-alpha-mannosidase"	5
SPCC553.08c		GTPase Ria1	5
SPBC577.06c		phosphatidylinositol kinase	5
SPAC607.10	spo3	sporulation protein Spo3	5
SPAC139.01c		"nuclease, XP-G family"	5
SPAC4G8.10	gos1	SNARE Gos1	5
SPBC8E4.03		agmatinase 2	4*
SPBC16C6.08c	qcr6	ubiquinol-cytochrome-c reductase complex subunit 8	4*
SPCC1672.09		triglyceride lipase-cholesterol esterase	4*
SPCC1442.17c		DUF292 family protein	4*
SPAC17D4.03c	cis4	membrane transporter	4*
SPAC24C9.14	otu1	ubiquitin-specific protease	4*
SPCC16C4.12		NatB N-acetyltransferase complex catalytic subunit Nat3	4*
SPAC1F3.06c	spo15	sporulation protein Spo15	4*
SPAC227.03c		mitochondrial NAD+ transporter	4*
SPAC22F8.11	plc1	phosphoinositide phospholipase C Plc1	4*
SPCC777.03c		nifs homolog	4*
SPAC458.04c		sequence orphan	4*
SPCC965.08c	alr1	alanine racemase Alr1	4*
SPCC1259.10	pgp1	metallopeptidase Pgp1	4*
SPAPB1A11.02		esterase/lipase	4*
SPCC777.08c	bit61	HbrB family protein	4.5
SPAC343.10	met11	methylenetetrahydrofolate reductase Met11	4.5
SPBC4C3.09		acetylglucosaminyltransferase	4
SPBC365.01		sec14 cytosolic factor family	4
SPBC359.01		"amino acid permease, unknown 7"	4
SPBC2D10.15c		peptidyl-tRNA hydrolase Pth1	4
SPBC947.08c		histone promoter control protein Hpc2	4
SPBC9B6.07		nucleolar protein Nop52 family	4
SPAC140.04		conserved fungal protein	4
SPAC1687.06c	rpl44	60S ribosomal protein L28/L44	3*
SPAC24B11.08c		COPII-coated vesicle component Erv41/46	3*
SPCC1020.05		phosphoprotein phosphatase	3*
SPAC8C9.16c	mug63	TLDc domain protein 1	3*
SPAC4G9.11c	cmb1	cytosine-mismatch binding protein 1	3*
SPBC21C3.02c		Sds3-like family	3*
SPAC17G6.05c		Rhophilin-2 homolog	3*
SPCC297.03	ssp1	serine/threonine protein kinase Ssp1	3*
SPAC18B11.07c	rhp6	Rad6 homolog Rhp6	3*
SPAC14C4.07		membrane transporter	3*
SPBC2G2.06c	apl1	AP-2 adaptor complex subunit Apl1	3*
SPAC1B3.10c		"SEL1 repeat protein, unknown biological role"	3*
SPAC1F5.10		"ATP-dependent RNA helicase, eIF4A related"	3*
SPAC30D11.09	cwf19	complexed with Cdc5 protein Cwf19	3*
SPCC18B5.05c		phosphomethylpyrimidine kinase	3*
SPCC1840.06	atp5	F0-ATPase delta subunit	3*
SPBC2D10.11c		nucleosome assembly protein Nap2	3*
SPBC15C4.01c	oca3	TPR repeat protein Oca3	3*
SPAC18B11.04	ncs1	related to neuronal calcium sensor Ncs1	3*
SPBC2D10.19c		sequence orphan	3*
SPBC577.11		sequence orphan	3*
SPAC6G9.13c	bqt1	bouquet formation protein Bqt1	3.5
SPBC215.10		haloacid dehalogenase-like hydrolase	3.5
SPCC126.06	twf1	twinfilin	3
SPBC3H7.13	far10	FHA domain protein Far10	3
SPBP35G2.06c	nup131	nucleoporin Nup131	3
SPAPB1A10.03	nxt1	mRNA export receptor Nxt1	3
SPBC19F8.04c		nuclease	3
SPAC139.05		succinate-semialdehyde dehydrogenase	3
SPBC215.02	bob1	prefoldin subunit 5	3
SPBC1198.06c		"mannan endo-1,6-alpha-mannosidase"	3
SPBC15D4.10c	amo1	nuclear rim protein Amo1	3
SPBC8E4.05c		fumarate lyase superfamily	3
SPBC20F10.06	mad2	spindle checkpoint protein Mad2	2*
SPCC1494.01		iron/ascorbate oxidoreductase family	2*
SPAC2G11.07c	ptc3	protein phosphatase 2C Ptc3	2*
SPAC1687.13c	csn5	COP9/signalosome complex subunit Csn5	2*
SPAC31G5.12c	maf1	repressor of RNA polymerase III Maf1	2*
SPAC24H6.10c		phospho-2-dehydro-3-deoxyheptonate aldolase	2*
SPBC17F3.01c	rga5	GTPase activating protein Rga5	2*
SPAC15E1.05c		ethanolamine-phosphate cytidylyltransferase	2*
SPAC3H1.10		phytochelatin synthetase	2*
SPBPB10D8.01		cysteine transporter	2*
SPAC1039.06		alanine racemase	2*
SPAC17A5.04c	mde10	spore wall assembly peptidase Mde10	2*
SPBC32F12.05c	cwf12	complexed with Cdc5 protein Cwf12	2*
SPBC1683.03c		membrane transporter	2*
SPBC947.06c		spermidine family transporter	2*
SPCC613.10	qcr2	ubiquinol-cytochrome-c reductase complex core protein Qcr2	2*
SPAC3H8.09c	nab3	poly(A) binding protein Nab3	2.5
SPBC660.07	ntp1	"alpha,alpha-trehalase Ntp1"	2.5
SPBC1683.12		nicotinic acid plasma membrane transporter	2
SPBC1347.03	meu14	sporulation protein Meu14	2
SPBC1271.09		glycerophosphodiester transporter	2
SPBC56F2.03		actin-like protein Arp10	2
SPAC1006.09	win1	MAP kinase kinase kinase Win1	2
SPAC6F12.09	rdp1	RNA-directed RNA polymerase Rdp1	1
SPBC28E12.02		RNA-binding protein	1
SPAC890.03	ppk16	serine/threonine protein kinase Ppk16	low count
SPAC24H6.08		sequence orphan	low count
SPBC23G7.12c	rpt6	19S proteasome regulatory subunit Rpt6	low count
SPCC1223.12c	meu10	conserved fungal family	delay*
SPAC23H4.01c		sterol binding ankyrin repeat protein	delay*
SPAC22F3.12c	rgs1	regulator of G-protein signaling Rgs1	delay*
SPAC26A3.09c	rga2	GTPase activating protein Rga2	delay*
SPAC24B11.07c		ketopantoate reductase	delay*
