# Supplementary material for: A systematic screen for morphological abnormalities during fission yeast sexual reproduction identifies a mechanism of actin aster formation for cell fusion
Source: PLoS Genet. 2017 Apr 14;13(4):e1006721. doi: 10.1371/journal.pgen.1006721 (PMC5409535; doi:10.1371/journal.pgen.1006721)
Supplement: S5 Table — (XLSX) [file pgen.1006721.s009.xlsx]

## Sheet: Sheet1
Table 5: Comparison of the sporulation-defective class with genes known to be involved in sporulation in S. pombe prior to this screen or identified in Ucisik-Akkaya et al, 2014
Gene name/ID	Phenotype identified here
spo3	identified here
spo4	identified here
spo9	identified here
spo15	identified here
fsc1	identified here
meu14	identified here (not identified as sporulation-defective in Ucisik-Akkaya et al 2014)
mde10	identified here (not identified in Ucisik-Akkaya et al 2014)
spo5	not screened here
spo6	not screened here
csn1	not screened here
scn2	not screened here
mes1	not screened here
spe2	not screened here
SPCC1739.04c	not screened here
lcf2	not scored here, but scored in Ucisik-Akkaya et al. only as non-iodine-reactive, so not expected
php3	not scored here, but scored in Ucisik-Akkaya et al. only as non-iodine-reactive, so not expected
php5	not scored here, but scored in Ucisik-Akkaya et al. only as non-iodine-reactive, so not expected
mei4	not scored here
erp2	not scored here
erp5	not scored here
tpp1	not scored here
mam3	scored here with shmoo defects
mcl1	scored here to have low mating efficiency
rik1	scored here to have low mating efficiency and some fusion defect
mei2	scored here to be promiscuous and have abnormal shmoos
mei3	scored here with shmoo defects
mug79 (spo7)	scored here with many dead cells and multiseptation issues
cdt2	scored here as promiscuous
SPBC12C2.07c	scored as partly fusion-defective
spn2	scored here with many dead cells
SPAC6C3.06c	scored here as low mating and partly fusion-defective
